# Supplementary material for: Host cell and viral protease targets of human SERPINs identified by in silico docking
Source: EMBO J. 2025 Sep 8;44(20):5755–84. doi: 10.1038/s44318-025-00546-6 (PMC12528359; doi:10.1038/s44318-025-00546-6)
Supplement: Supplementary file 2 — Data Set EV1 [file 44318_2025_546_MOESM2_ESM.xlsx]

## Sheet: Legend
Legend
Dataset EV1. Individual P-values of up- and downregulated SERPINs in patient-derived BALF. Publicly available COVID-19 patient sc-RNASeq data obtained from the Gene Expression Omnibus database under the accession code GSE145926 (Liao et al., 2020) as shown in Figure 1c. Statistical analysis of TPM values comparing the upregulation in different cell subsets by one-tailed non-parametric Mann-Whitne…

## Sheet: SERPINs across cell type
	Macrophage vs Epithelial	B cells vs Epithelial	T cells vs Epithelial	NK cells vs Epithelial
SERPINA1_mild	0.05	0.05	0.05	0.05
SERPINA1_severe	0.0011**	0.0011**	0.1201	0.0011**
SERPINA3_mild	0.5	0.5	0.5	0.35
SERPINA3_severe	0.2273	0.1591	0.2273	0.3777
SERPINA5_mild	0.5	0.5	0.5	0.5
SERPINA5_severe	0.5	0.5	0.5	0.5
SERPINA6_mild	0.35	0.3	0.35	0.5
SERPINA6_severe	0.0011**	0.0141*	0.0011**	0.0422*
SERPINA9_mild	0.05	0.2	0.2	0.05
SERPINA9_severe	0.0011**	0.0076**	0.0011**	0.0238*
SERPINA10_mild	0.5	0.2	0.5	0.5
SERPINA10_severe	0.5	0.0076**	0.5	0.2273
SERPINA11_mild	0.5	0.2	0.5	0.05
SERPINA11_severe	0.5	0.381	0.5	0.0173*
SERPINB1_mild	0.1	0.2	0.05	0.5
SERPINB1_severe	0.5	0.0032**	0.1201	0.2424
SERPINB2_mild	0.35	0.05	0.05	0.3
SERPINB2_severe	0.0011**	0.5	0.0325*	0.5
SERPINB3_mild	0.35	0.05	0.1	0.3
SERPINB3_severe	0.0898	0.0011**	0.0076**	0.0379*
SERPINB4_mild	0.2	0.05	0.2	0.2
SERPINB4_severe	0.0011**	0.0011**	0.0011**	0.0011**
SERPINB5_mild	0.05	0.05	0.05	0.05
SERPINB5_severe	0.0011**	0.0011**	0.0011**	0.0011**
SERPINB6_mild	0.35	0.35	0.05	0.35
SERPINB6_severe	0.066	0.1818	0.0043**	0.1818
SERPINB7_mild	0.5	0.5	0.5	0.5
SERPINB7_severe	0.0076**	0.0076**	0.0076**	0.0076**
SERPINB8_mild	0.5	0.05	0.05	0.05
SERPINB8_severe	0.013*	0.0011**	0.0011**	0.0011**
SERPINB9_mild	0.05	0.05	0.05	0.05
SERPINB9_severe	0.0011**	0.0011**	0.0011**	0.0011**
SERPINB9P1_mild	0.05	0.5	0.05	0.5
SERPINB9P1_severe	0.0011**	0.0011**	0.0898	0.0011**
SERPINB10_mild	0.05	0.05	0.05	0.05
SERPINB10_severe	0.0011**	0.0011**	0.0011**	0.0011**
SERPINB11_mild	0.3	0.35	0.5	0.35
SERPINB11_severe	0.0325*	0.0238*	0.3918	0.0238*
SERPINB13_mild	0.2	0.2	0.2	0.2
SERPINB13_severe	0.0011**	0.0011**	0.0011**	0.0011**
SERPINC1_mild	0.35	0.05	0.5	0.5
SERPINC1_severe	0.1851	0.0011**	0.1104	0.0303*
SERPIND1_mild	0.5	0.5	0.5	0.5
SERPIND1_severe	0.0141*	0.0141*	0.0076**	0.0076**
SERPINE1_mild	0.35	0.2	0.05	0.2
SERPINE1_severe	0.0011**	0.0011**	0.0011**	0.0011**
SERPINE2_mild	0.05	0.5	0.35	0.5
SERPINE2_severe	0.0043**	0.0303*	0.1115	0.0303*
SERPINE3_mild	0.05	0.5	0.5	0.5
SERPINE3_severe	0.1861	0.3864	0.4242	0.3636
SERPINF1_mild	0.35	0.05	0.05	0.3
SERPINF1_severe	0.0022**	0.1104	0.0011**	0.1483
SERPINF2_mild	0.5	0.35	0.05	0.35
SERPINF2_severe	0.0043**	0.1818	0.0011**	0.1818
SERPING1_mild	0.35	0.35	0.05	0.35
SERPING1_severe	0.2424	0.0119*	0.0043**	0.1093
SERPINH1_mild	0.05	0.35	0.5	0.35
SERPINH1_severe	0.0898	0.1981	0.2944	0.1818
SERPINI1_mild	0.1	0.15	0.05	0.2
SERPINI1_severe	0.2944	0.2284	0.0206*	0.1483
SERPINI2_mild	0.35	0.35	0.1	0.35
SERPINI2_severe	0.0011**	0.0238*	0.0011**	0.0238*
IRF1_mild	0.05	0.15	0.35	0.05
IRF1_severe	0.0043**	0.3918	0.0898	0.0206*
B2M_mild	0.35	0.2	0.2	0.2
B2M_severe	0.0011**	0.0022**	0.0011**	0.0011**
one-tailed Mann-Whitney -- unpaired nonparametric

## Sheet: SERPINs to B2M
	Epithelial cells		Macrophages		B cells		T cells		NK cells
	mild/healthy	severe/healthy	mild/healthy	severe/healthy	mild/healthy	severe/healthy	mild/healthy	severe/healthy	mild/healthy	severe/healthy
A1	0.05	0.0011**	0.05	0.197	0.05	0.0238*	0.05	0.0011**	0.35	0.0011**
A3	0.35	0.0011**	0.35	0.5	0.05	0.0076**	0.35	0.1818	0.35	0.1851
A5	0.35	0.0011**	0.35	0.5	0.05	0.0238*	0.35	0.408	0.35	0.0011**
A6	0.35	0.0011**	0.35	0.5	0.05	0.5	0.35	0.1818	0.3	0.1775
A9	0.35	0.0011**	0.05	0.0011**	0.3	0.0292*	0.3	0.0011**	0.05	0.0325*
A10	0.35	0.0011**	0.35	0.5	0.3	0.0292*	0.35	0.1818	0.5	0.1775
A11	0.35	0.0011**	0.2	0.5	0.3	0.1786	0.35	0.1818	0.05	0.0325*
B1	0.35	0.197	0.05	0.0011**	0.2	0.0011**	0.05	0.0325*	0.35	0.197
B2	0.05	0.0011**	0.35	0.0011**	0.05	0.0076**	0.35	0.0130*	0.5	0.5
B3	0.35	0.0011**	0.35	0.0011**	0.05	0.0011**	0.05	0.0011**	0.3	0.1775
B4	0.2	0.0011**	0.35	0.0292*	0.05	0.0011**	0.35	0.3929	0.35	0.5
B5	0.05	0.0011**	0.35	0.0076**	0.05	0.0238*	0.35	0.3929	0.5	0.0011**
B6	0.35	0.197	0.05	0.0011**	0.05	0.0238*	0.05	0.0011**	0.35	0.0011**
B7	0.5	0.0011**	0.2	0.5	0.05	0.0238*	0.35	0.1818	0.35	0.0011**
B8	0.05	0.0011**	0.05	0.0011**	0.05	0.0011**	0.05	0.066	0.05	0.0011**
B9	0.05	0.0011**	0.05	0.0011**	0.05	0.0238*	0.05	0.0011**	0.35	0.0292*
B9P1	0.35	0.0011**	0.05	0.0011**	0.05	0.0238*	0.05	0.0011**	0.35	0.0011**
B10	0.05	0.0011**	0.35	0.0011**	0.05	0.0238*	0.35	0.3929	0.35	0.0011**
B11	0.35	0.0325*	0.3	0.0325*	0.05	0.0238*	0.5	0.3929	0.35	0.0011**
B13	0.2	0.0011**	0.35	0.0292*	0.05	0.0043**	0.5	0.3929	0.35	0.0011**
C1	0.35	0.0011**	0.35	0.0011**	0.05	0.0011**	0.35	0.1937	0.35	0.0292*
D1	0.35	0.0011**	0.35	0.0898	0.05	0.0076**	0.35	0.408	0.35	0.0011**
E1	0.2	0.0011**	0.05	0.0011**	0.05	0.0238*	0.05	0.1851	0.35	0.0011**
E2	0.35	0.0011**	0.05	0.0325*	0.05	0.0238*	0.35	0.0325*	0.35	0.0011**
E3	0.35	0.0011**	0.05	0.5	0.05	0.0076**	0.5	0.3929	0.35	0.0292*
F1	0.05	0.0325*	0.05	0.0011**	0.05	0.0043**	0.05	0.0011**	0.5	0.0292*
F2	0.35	0.197	0.05	0.0011**	0.05	0.0238*	0.05	0.0011**	0.35	0.0011**
G1	0.35	0.2424	0.05	0.3496	0.05	0.0043**	0.05	0.0011**	0.35	0.0292*
H1	0.35	0.197	0.05	0.0325*	0.05	0.0076**	0.05	0.066	0.35	0.0011**
I1	0.35	0.0130*	0.05	0.0325*	0.3	0.0292*	0.05	0.0325*	0.35	0.0292*
I2	0.35	0.0325*	0.05	0.0011**	0.05	0.0238*	0.05	0.0011**	0.35	0.0011**
IRF1	0.2	0.0011**	0.05	0.0011**	0.05	0.0011**	0.05	0.0011**	0.05	0.0011**
