# Supplementary material for: Host cell and viral protease targets of human SERPINs identified by in silico docking
Source: EMBO J. 2025 Sep 8;44(20):5755–84. doi: 10.1038/s44318-025-00546-6 (PMC12528359; doi:10.1038/s44318-025-00546-6)
Supplement: Supplementary file 3 — Data Set EV2 [file 44318_2025_546_MOESM3_ESM.xlsx]

## Sheet: Legend
Dataset EV2. Raw HADDOCK score and normalization data. Raw score and descriptive statistics of HADDOCK used for optimization and normalization of the heatmap, as shown in Figure 3, Figure EV3.

## Sheet: Data
	SERPINB1	SERPINB2	SERPINB4	SERPINB8	SERPINB9	SERPINB10	SERPINB13	SERPINC1	SERPINE1	SERPING1
TMPRSS15	-45.3	-42.7	-43.7	-39.1	-68.9	-30.7	-39.8	-19.7	-53.7	-36.2
TMPRSS14	-56.5	-74.6	-47.4	-65.8	-68.6	-74.2	-60.1	-45.5	-80.4	-104.4
TMPRSS13	-56	-79.2	-40	-56.1	-63.2	-56.2	-52.8	-90.7	-45.4	-107.4
TMPRSS12	-60.4	-69.5	-63.7	-45.5	-68.3	-69.2	-87.7	-67.3	-68	-48.5
TMPRSS11G	-63.9	-67	-44.7	-57.6	-51.3	-85.9	-57.1	-25.4	-64	-36.1
TMPRSS11F	-75.8	-37.8	-34.9	-27.2	-26.4	-35.2	-55.2	-12.3	-31.4	-44
TMPRSS11E	-42.7	-36.5	-54.4	-44.6	-42.8	-64.7	-46.1	-13.4	-45.6	-30.4
TMPRSS11D	-49.9	-64.2	-42	-27.7	-80.3	-53.2	-35.3	-25.6	-64.7	-32.6
TMPRSS11C	-48.9	-42.7	-46.6	-47.8	-65.8	-39.6	-52.8	-19.8	-40.2	-36.2
TMPRSS11B	-64.1	-78.2	-43.1	-46.6	-40	-73.6	-58.7	-33	-72.6	-72
TMPRSS11A	-38	-63.8	-21	-33.7	-38.8	-53.5	-50.1	-9.4	-39.6	-38.7
TMPRSS10	-66.4	-58.2	-55.4	-45.3	-88.8	-94.9	-76.8	-16.4	-58.8	-27.9
TMPRSS9	-40.8	-38	-30.8	-38.9	-74.2	-22.1	-64	-28.5	-43.3	-31.5
TMPRSS7	-61	-86	-53.4	-32.5	-74.2	-70.5	-62.8	-59.6	-76.5	-51.9
TMPRSS6	-46.7	-44.5	-69.7	-57.4	-64.4	-25.7	-29.9	-17.6	-46.4	-52
TMPRSS5	-64.4	-56.1	-42.8	-63.1	-79.9	-59.5	-52.7	-49.8	-59.2	-61.1
TMPRSS4	-31.3	-46.6	-38.1	-67.2	-28.2	-48.2	-55.3	-25.7	-22	-20.5
TMPRSS3	-39.4	-46.5	-14.9	-17.1	-22	-42.2	-57.6	-27	-56.3	-43.1
TMPRSS2	-124.9	-70.6	-77.3	-87	-89.7	-76.9	-64.4	-57.2	-104.6	-83.3
TMPRSS1	-117.7	-75.9	-56.2	-80.1	-62.7	-91.8	-76.3	-45.1	-90	-52.1
Cathepsin A	-142.8	-125.5	-114.1	-105.2	-99.5	-95.4	-90	-61	-130.7	-100.3
Cathepsin B	-94.9	-101.4	-70.2	-74.9	-52.6	-83	-84.1	-75.5	-88.1	-67.9
Cathepsin C	-112	-109.9	-82.4	-92.7	-87.4	-114.5	-94.8	-69.1	-75	-102.6
Cathepsin D	-113.5	-93.7	-63	-99.8	-72.9	-88.5	-92.5	-73.5	-89.1	-85.5
Cathepsin E	-44.3	-71.2	-44.1	-62	-28.9	-62.8	-53.8	-11.5	-92	-79.2
Cathepsin F	-111.5	-89.9	-63.8	-99.8	-105.6	-124.3	-126.1	-81.4	-112.6	-97.3
Cathepsin G	-92	-105.6	-82.1	-90	-108.7	-84.2	-76.5	-72.2	-98.8	-75.4
Cathepsin H	-123	-80.2	-76	-74.8	-76.2	-64.2	-86.2	-51.1	-73.5	-77.2
Cathepsin K	-87.3	-84.5	-70.7	-74	-69.3	-87.5	-62.6	-45.5	-102.3	-91.2
Cathepsin L	-82.9	-84	-87.7	-101.2	-71.6	-117.3	-110.4	-42.9	-140.8	-91.6
Cathepsin O	-103.8	-82.1	-81.9	-59.4	-91.4	-77.7	-94	-71.4	-99.7	-73.3
Cathepsin S	-108.3	-85.8	-89.7	-72.1	-87.5	-76.5	-81.2	-59.2	-92.6	-96.9
Cathepsin V	-101.7	-103.3	-75.4	-76.9	-80	-104.3	-81.7	-67.2	-84.9	-74.4
Cathepsin W	-103.5	-87.2	-75.5	-81.7	-105.3	-102.7	-110.3	-54.6	-85.7	-102.7
Cathepsin Z	-102.4	-109.5	-72.2	-72.6	-71.3	-94.7	-86.1	-62.5	-89.9	-90.6
3CLPro	-68.2	-70.3	-62.2	-59.1	-71.1	-84.1	-72	-45.7	-76.8	-45.7
PLPro	-92.3	-95	-80.6	-68.4	-98.8	-74.9	-68.4	-94.2	-87	-73
Ad5 Pro	-73	-112.1	-54.1	-53.7	-93	-75.3	-98.8	-46.2	-71.7	-46.2
FURIN	-102	-96.1	-68.4	-133.7	-128.3	-102.8	-122.2	-86.7	-78.2	-58.7
Elastase	-98.6	-77.6	-75.8	-95.3	-77.3	-118.6	-88.8	-71.7	-63.8	-82.1
uPA	-54.8	-111	-82.9	-80.1	-97.4	-119.2	-122.8	-98	-92.2	-70.7
C1s	-99.9	-83.8	-68.3	-72.9	-90.1	-78.1	-54.5	-61.9	-81.6	-73.7
tPA	-90.3	-91.1	-93.1	-92.7	-88.3	-129.9	-106.4	-96.6	-90.7	-97.3
Trypsin1	-113	-110.3	-114.5	-91.9	-87.6	-118.2	-148.2	-116.6	-98.8	-101.4
Granzyme A	-73.9	-82	-79.9	-73.9	-111	-74.6	-80.8	-84.1	-75.9	-59.7
Granzyme B	-130.1	-67.9	-75.8	-80.6	-113.4	-78.7	-119.8	-72.6	-74.1	-58.6
Chymase	-82.2	-85.9	-75.7	-84.8	-129.6	-92.7	-78.3	-105.3	-95.3	-55.8
C1r	-98.6	-83	-93.8	-84.8	-107.2	-107.2	-98.1	-106.3	-84.4	-94.9
Caspase 1	-93.1	-88.7	-90	-113.6	-109.2	-83.8	-99.9	-97.2	-81.2	-82.3
Plasma Kallikrein	-110.2	-118.8	-99.1	-120.8	-82	-135.7	-100.5	-148.9	-96	-72.2
Thrombin	-107.4	-101.4	-92	-117.3	-93.8	-101.4	-98.8	-83.4	-113.8	-114.3
neg ctrl 1	-59.2	-75.6	-75.8	-69.3	-87.6	-77.8	-70.1	-86.7	-78.2	-69.9
neg ctrl 2	-73.9	-50	-67.9	-80.1	-93.8	-74.5	-73.6	-80.1	-75.5	-44.6
pos ctrl 1	-106.7	-111	-75.7	-117.3	-113.4	-118.2	-121.8	-91.5	-92.2	-73.7
pos ctrl 2	-98.6	-91.1	-82.1	-133.7	-105.6	-101.4	-90.9	-116.6	-98.8	-72.2
median	-82.9	-82.1	-68.4	-72.6	-77.3	-78.7	-78.3	-59.6	-78.2	-72
mean	-80.6	-79.1	-65	-70.9	-77	-80.2	-77.9	-58.3	-76.6	-67.3
threshold: avg(highest.pos&lowest neg)	-86.25	-83.35	-75.75	-98.7	-99.7	-89.6	-82.25	-89.1	-85.2	-71.05
heatmap_centered:
	SERPINB1	SERPINB2	SERPINB4	SERPINB8	SERPINB9	SERPINB10	SERPINB13	SERPINC1	SERPINE1	SERPING1
TMPRSS1	40.95	40.65	32.05	59.6	30.8	58.9	42.45	69.4	31.5	34.85
TMPRSS2	29.75	8.75	28.35	32.9	31.1	15.4	22.15	43.6	4.8	-33.35
TMPRSS3	30.25	4.15	35.75	42.6	36.5	33.4	29.45	-1.6	39.8	-36.35
TMPRSS4	25.85	13.85	12.05	53.2	31.4	20.4	-5.45	21.8	17.2	22.55
TMPRSS5	22.35	16.35	31.05	41.1	48.4	3.7	25.15	63.7	21.2	34.95
TMPRSS6	10.45	45.55	40.85	71.5	73.3	54.4	27.05	76.8	53.8	27.05
TMPRSS7	43.55	46.85	21.35	54.1	56.9	24.9	36.15	75.7	39.6	40.65
TMPRSS9	36.35	19.15	33.75	71	19.4	36.4	46.95	63.5	20.5	38.45
TMPRSS10	37.35	40.65	29.15	50.9	33.9	50	29.45	69.3	45	34.85
TMPRSS11A	22.15	5.15	32.65	52.1	59.7	16	23.55	56.1	12.6	-0.95
TMPRSS11B	48.25	19.55	54.75	65	60.9	36.1	32.15	79.7	45.6	32.35
TMPRSS11C	19.85	25.15	20.35	53.4	10.9	-5.3	5.45	72.7	26.4	43.15
TMPRSS11D	45.45	45.35	44.95	59.8	25.5	67.5	18.25	60.6	41.9	39.55
TMPRSS11E	25.25	-2.65	22.35	66.2	25.5	19.1	19.45	29.5	8.7	19.15
TMPRSS11F	39.55	38.85	6.05	41.3	35.3	63.9	52.35	71.5	38.8	19.05
TMPRSS11G	21.85	27.25	32.95	35.6	19.8	30.1	29.55	39.3	26	9.95
TMPRSS12	54.95	36.75	37.65	31.5	71.5	41.4	26.95	63.4	63.2	50.55
TMPRSS13	46.85	36.85	60.85	81.6	77.7	47.4	24.65	62.1	28.9	27.95
TMPRSS14	-38.65	12.75	-1.55	11.7	10	12.7	17.85	31.9	-19.4	-12.25
TMPRSS15	-31.45	7.45	19.55	18.6	37	-2.2	5.95	44	-4.8	18.95
Cathepsin A	-56.55	-42.15	-38.35	-6.5	0.2	-5.8	-7.75	28.1	-45.5	-29.25
Cathepsin B	-8.65	-18.05	5.55	23.8	47.1	6.6	-1.85	13.6	-2.9	3.15
Cathepsin C	-25.75	-26.55	-6.65	6	12.3	-24.9	-12.55	20	10.2	-31.55
Cathepsin D	-27.25	-10.35	12.75	-1.1	26.8	1.1	-10.25	15.6	-3.9	-14.45
Cathepsin E	41.95	12.15	31.65	36.7	70.8	26.8	28.45	77.6	-6.8	-8.15
Cathepsin F	-25.25	-6.55	11.95	-1.1	-5.9	-34.7	-43.85	7.7	-27.4	-26.25
Cathepsin G	-5.75	-22.25	-6.35	8.7	-9	5.4	5.75	16.9	-13.6	-4.35
Cathepsin H	-36.75	3.15	-0.25	23.9	23.5	25.4	-3.95	38	11.7	-6.15
Cathepsin K	-1.05	-1.15	5.05	24.7	30.4	2.1	19.65	43.6	-17.1	-20.15
Cathepsin L	3.35	-0.65	-11.95	-2.5	28.1	-27.7	-28.15	46.2	-55.6	-20.55
Cathepsin O	-17.55	1.25	-6.15	39.3	8.3	11.9	-11.75	17.7	-14.5	-2.25
Cathepsin S	-22.05	-2.45	-13.95	26.6	12.2	13.1	1.05	29.9	-7.4	-25.85
Cathepsin V	-15.45	-19.95	0.35	21.8	19.7	-14.7	0.55	21.9	0.3	-3.35
Cathepsin W	-17.25	-3.85	0.25	17	-5.6	-13.1	-28.05	34.5	-0.5	-31.65
Cathepsin Z	-16.15	-26.15	3.55	26.1	28.4	-5.1	-3.85	26.6	-4.7	-19.55
3CLPro	18.05	13.05	13.55	39.6	28.6	5.5	10.25	43.4	8.4	25.35
PLPro	-6.05	-11.65	-4.85	30.3	0.9	14.7	13.85	-5.1	-1.8	-1.95
Ad5 Pro	13.25	-28.75	21.65	45	6.7	14.3	-16.55	42.9	13.5	24.85
FURIN	-15.75	-12.75	7.35	-35	-28.6	-13.2	-39.95	2.4	7	12.35
Elastase	-12.35	5.75	-0.05	3.4	22.4	-29	-6.55	17.4	21.4	-11.05
uPA	31.45	-27.65	-7.15	18.6	2.3	-29.6	-40.55	-8.9	-7	0.35
C1s	-13.65	-0.45	7.45	25.8	9.6	11.5	27.75	27.2	3.6	-2.65
tPA	-4.05	-7.75	-17.35	6	11.4	-40.3	-24.15	-7.5	-5.5	-26.25
Trypsin1	-26.75	-26.95	-38.75	6.8	12.1	-28.6	-65.95	-27.5	-13.6	-30.35
Granzyme A	12.35	1.35	-4.15	24.8	-11.3	15	1.45	5	9.3	11.35
Granzyme B	-43.85	15.45	-0.05	18.1	-13.7	10.9	-37.55	16.5	11.1	12.45
Chymase	4.05	-2.55	0.05	13.9	-29.9	-3.1	3.95	-16.2	-10.1	15.25
C1r	-12.35	0.35	-18.05	13.9	-7.5	-17.6	-15.85	-17.2	0.8	-23.85
Caspase 1	-6.85	-5.35	-14.25	-14.9	-9.5	5.8	-17.65	-8.1	4	-11.25
Plasma Kallikrein	-23.95	-35.45	-23.35	-22.1	17.7	-46.1	-18.25	-59.8	-10.8	-1.15
Thrombin	-21.15	-18.05	-16.25	-18.6	5.9	-11.8	-16.55	5.7	-28.6	-43.25		avg	max	min
neg ctrl 1	27.05	7.75	-0.05	29.4	12.1	11.8	12.15	2.4	7	1.15		12.885	33.35	-0.05
neg ctrl 2	12.35	33.35	7.85	18.6	5.9	15.1	8.65	9	9.7	26.45
pos ctrl 1	-20.45	-27.65	0.05	-18.6	-13.7	-28.6	-39.55	-2.4	-7	-2.65		-14.53	0.05	-39.55
pos ctrl 2	-12.35	-7.75	-6.35	-35	-5.9	-11.8	-8.65	-27.5	-13.6	-1.15
median	-1.05	1.25	6.05	25.8	19.8	10.9	3.95	29.5	4.8	-1.15
mean	3.78725	3.59706	9.57157	27.3078	21.5667	8.80392	3.34608	30.2176	7.16275	2.37157		avg	max	min
min	-56.55	-42.15	-38.75	-35	-29.9	-46.1	-65.95	-59.8	-55.6	-43.25		8.11	81.6	-65.95
max	54.95	46.85	60.85	81.6	77.7	67.5	52.35	79.7	63.2	50.55
avg_pos	-16.4	-17.7	-3.15	-26.8	-9.8	-20.2	-24.1	-14.95	-10.3	-1.9
avg_neg	19.7	20.55	3.9	24	9	13.45	10.4	5.7	8.35	13.8
