# Supplementary material for: Host cell and viral protease targets of human SERPINs identified by in silico docking
Source: EMBO J. 2025 Sep 8;44(20):5755–84. doi: 10.1038/s44318-025-00546-6 (PMC12528359; doi:10.1038/s44318-025-00546-6)
Supplement: Supplementary file 4 — Data Set EV3 [file 44318_2025_546_MOESM4_ESM.xlsx]

## Sheet: Legend
Dataset EV3. Data of Protease fluorometric assays. Raw data of kinetic measurements of protease fluorometric assays as shown in Figure 4a, b. Data shown in readings per minute, n=3.

## Sheet: PAI-1
Supplemental Table S4
PAI-1 and uPA
time (min)	PAI-1 0 nM			PAI-1 0.025 nM			PAI-1 0.25 nM			PAI-1 0.5 nM			PAI-1 0.75nM			PAI-1 1nM			PAI-1 2.5nM
1	0.09	0.08	0.106	0.087	0.086	0.105	0.084	0.072	0.078	0.07	0.07	0.078	0.062	0.073	0.067	0.065	0.074	0.069	0.058	0.065	0.069
10	0.225	0.185	0.191	0.164	0.155	0.172	0.099	0.107	0.105	0.069	0.081	0.089	0.063	0.066	0.098	0.059	0.062	0.078	0.058	0.065	0.069
11	0.228	0.189	0.191	0.167	0.158	0.176	0.099	0.108	0.103	0.068	0.082	0.091	0.062	0.065	0.1	0.06	0.063	0.079	0.057	0.065	0.068
12	0.232	0.189	0.19	0.168	0.158	0.177	0.099	0.108	0.102	0.069	0.081	0.09	0.062	0.066	0.099	0.059	0.062	0.077	0.058	0.065	0.069
13	0.236	0.189	0.191	0.169	0.159	0.179	0.099	0.109	0.103	0.068	0.08	0.091	0.061	0.066	0.099	0.06	0.063	0.077	0.063	0.065	0.069
14	0.24	0.19	0.196	0.17	0.161	0.181	0.099	0.109	0.105	0.068	0.08	0.091	0.062	0.066	0.098	0.06	0.064	0.077	0.058	0.065	0.068
15	0.242	0.191	0.203	0.17	0.162	0.182	0.099	0.11	0.107	0.068	0.08	0.092	0.062	0.066	0.098	0.061	0.063	0.078	0.058	0.065	0.068
16	0.244	0.192	0.209	0.174	0.163	0.185	0.1	0.11	0.108	0.068	0.081	0.092	0.062	0.066	0.098	0.061	0.064	0.078	0.058	0.065	0.068
17	0.246	0.191	0.212	0.179	0.164	0.189	0.099	0.111	0.108	0.069	0.081	0.093	0.062	0.066	0.099	0.061	0.065	0.078	0.058	0.065	0.068
18	0.246	0.191	0.215	0.179	0.164	0.191	0.099	0.11	0.108	0.068	0.08	0.092	0.062	0.066	0.099	0.059	0.063	0.077	0.057	0.064	0.067
19	0.248	0.191	0.217	0.181	0.164	0.194	0.099	0.11	0.109	0.069	0.081	0.092	0.062	0.066	0.097	0.059	0.064	0.077	0.057	0.064	0.067
20	0.249	0.192	0.221	0.183	0.166	0.196	0.099	0.111	0.109	0.069	0.081	0.093	0.062	0.067	0.098	0.059	0.064	0.077	0.058	0.064	0.068
21	0.251	0.195	0.224	0.186	0.168	0.199	0.1	0.113	0.109	0.07	0.081	0.094	0.063	0.067	0.097	0.061	0.065	0.077	0.058	0.064	0.068
22	0.252	0.197	0.226	0.187	0.168	0.201	0.1	0.111	0.109	0.069	0.08	0.093	0.062	0.066	0.098	0.06	0.064	0.077	0.057	0.064	0.067
23	0.255	0.201	0.229	0.189	0.171	0.203	0.103	0.113	0.111	0.069	0.081	0.095	0.063	0.067	0.099	0.06	0.065	0.078	0.058	0.064	0.068
24	0.255	0.202	0.231	0.191	0.172	0.204	0.103	0.113	0.11	0.069	0.08	0.094	0.063	0.067	0.1	0.06	0.064	0.077	0.057	0.064	0.067
25	0.259	0.206	0.235	0.194	0.174	0.207	0.104	0.113	0.111	0.069	0.081	0.094	0.063	0.067	0.101	0.06	0.065	0.078	0.058	0.065	0.068
26	0.265	0.208	0.237	0.196	0.176	0.209	0.105	0.114	0.111	0.069	0.081	0.095	0.063	0.067	0.101	0.06	0.065	0.078	0.058	0.065	0.068
27	0.27	0.21	0.24	0.198	0.177	0.21	0.105	0.114	0.111	0.07	0.081	0.096	0.063	0.067	0.101	0.059	0.065	0.078	0.058	0.064	0.068
28	0.276	0.212	0.242	0.199	0.179	0.212	0.105	0.114	0.111	0.07	0.081	0.096	0.063	0.067	0.101	0.059	0.065	0.079	0.058	0.064	0.068
29	0.28	0.212	0.244	0.201	0.179	0.214	0.105	0.114	0.111	0.069	0.08	0.095	0.062	0.066	0.102	0.059	0.064	0.078	0.061	0.063	0.067
30	0.284	0.215	0.248	0.203	0.181	0.216	0.106	0.115	0.111	0.069	0.081	0.096	0.063	0.067	0.102	0.06	0.064	0.079	0.058	0.064	0.068
31	0.288	0.216	0.25	0.205	0.182	0.218	0.106	0.115	0.112	0.069	0.081	0.097	0.063	0.067	0.103	0.06	0.065	0.079	0.064	0.064	0.068
32	0.29	0.217	0.252	0.207	0.183	0.219	0.105	0.115	0.111	0.068	0.08	0.095	0.062	0.066	0.102	0.059	0.064	0.078	0.057	0.063	0.068
33	0.294	0.219	0.255	0.209	0.185	0.222	0.107	0.117	0.112	0.069	0.081	0.097	0.063	0.067	0.104	0.059	0.065	0.079	0.061	0.064	0.068
34	0.297	0.22	0.258	0.21	0.186	0.222	0.106	0.117	0.112	0.068	0.08	0.097	0.062	0.066	0.104	0.059	0.064	0.079	0.057	0.063	0.068
35	0.301	0.222	0.26	0.213	0.187	0.225	0.107	0.118	0.112	0.069	0.081	0.098	0.063	0.067	0.104	0.06	0.064	0.079	0.057	0.064	0.068
36	0.303	0.225	0.263	0.217	0.189	0.228	0.107	0.118	0.112	0.069	0.081	0.098	0.063	0.067	0.104	0.061	0.065	0.08	0.057	0.064	0.067
37	0.306	0.224	0.266	0.216	0.189	0.228	0.107	0.118	0.112	0.068	0.08	0.098	0.063	0.066	0.104	0.062	0.064	0.079	0.057	0.063	0.068
38	0.31	0.227	0.269	0.219	0.19	0.231	0.107	0.119	0.113	0.069	0.081	0.099	0.063	0.067	0.105	0.063	0.065	0.079	0.058	0.064	0.068
39	0.312	0.227	0.271	0.221	0.192	0.233	0.108	0.12	0.113	0.069	0.081	0.099	0.063	0.067	0.105	0.062	0.065	0.08	0.058	0.065	0.069
40	0.314	0.228	0.273	0.221	0.191	0.233	0.107	0.119	0.112	0.068	0.08	0.098	0.062	0.066	0.104	0.059	0.064	0.079	0.057	0.063	0.068
41	0.318	0.231	0.276	0.224	0.194	0.236	0.108	0.12	0.113	0.069	0.081	0.1	0.063	0.067	0.106	0.06	0.064	0.081	0.058	0.064	0.069
42	0.321	0.232	0.279	0.227	0.195	0.239	0.108	0.121	0.113	0.069	0.081	0.1	0.063	0.067	0.106	0.059	0.064	0.08	0.058	0.064	0.069
43	0.325	0.233	0.282	0.228	0.196	0.24	0.108	0.121	0.113	0.069	0.081	0.1	0.063	0.067	0.107	0.059	0.064	0.08	0.057	0.064	0.068
44	0.326	0.234	0.283	0.229	0.196	0.241	0.107	0.121	0.112	0.068	0.08	0.1	0.062	0.066	0.106	0.058	0.063	0.079	0.056	0.063	0.068
45	0.33	0.236	0.286	0.231	0.197	0.243	0.108	0.122	0.113	0.068	0.081	0.1	0.062	0.066	0.106	0.058	0.064	0.08	0.057	0.064	0.068
46	0.333	0.238	0.289	0.234	0.199	0.245	0.108	0.123	0.114	0.069	0.081	0.101	0.063	0.067	0.107	0.059	0.064	0.081	0.058	0.064	0.069
47	0.336	0.239	0.292	0.236	0.2	0.247	0.109	0.123	0.113	0.068	0.081	0.101	0.063	0.067	0.107	0.059	0.065	0.081	0.058	0.064	0.069
48	0.339	0.24	0.295	0.237	0.201	0.249	0.109	0.124	0.114	0.069	0.08	0.102	0.063	0.067	0.108	0.059	0.064	0.081	0.058	0.064	0.069
49	0.341	0.241	0.295	0.238	0.201	0.25	0.108	0.123	0.113	0.067	0.08	0.1	0.062	0.066	0.108	0.059	0.064	0.08	0.057	0.063	0.068
50	0.344	0.242	0.299	0.241	0.202	0.252	0.108	0.123	0.113	0.067	0.08	0.101	0.062	0.066	0.108	0.059	0.064	0.08	0.057	0.063	0.068
51	0.348	0.244	0.302	0.243	0.204	0.254	0.11	0.124	0.114	0.068	0.081	0.102	0.063	0.067	0.109	0.059	0.064	0.081	0.058	0.064	0.069
52	0.351	0.246	0.304	0.245	0.205	0.256	0.11	0.125	0.114	0.068	0.081	0.103	0.063	0.067	0.109	0.059	0.064	0.081	0.058	0.064	0.069
53	0.353	0.246	0.307	0.245	0.206	0.257	0.109	0.124	0.113	0.068	0.08	0.102	0.062	0.066	0.109	0.059	0.063	0.08	0.057	0.063	0.068
54	0.356	0.249	0.311	0.248	0.207	0.26	0.11	0.126	0.114	0.068	0.081	0.103	0.064	0.067	0.11	0.059	0.064	0.081	0.058	0.065	0.069
55	0.36	0.25	0.312	0.25	0.208	0.262	0.11	0.126	0.115	0.068	0.081	0.103	0.063	0.067	0.11	0.059	0.064	0.081	0.058	0.064	0.069
56	0.363	0.251	0.316	0.252	0.21	0.264	0.11	0.127	0.115	0.068	0.081	0.104	0.063	0.067	0.11	0.059	0.064	0.081	0.058	0.065	0.07
57	0.366	0.253	0.318	0.254	0.211	0.266	0.11	0.127	0.115	0.068	0.081	0.104	0.063	0.067	0.111	0.059	0.065	0.081	0.058	0.064	0.07
58	0.367	0.253	0.32	0.255	0.21	0.266	0.11	0.126	0.113	0.067	0.08	0.103	0.062	0.066	0.11	0.057	0.063	0.08	0.057	0.063	0.068
59	0.371	0.256	0.324	0.258	0.213	0.269	0.111	0.128	0.115	0.069	0.081	0.104	0.063	0.067	0.111	0.059	0.064	0.081	0.058	0.064	0.07
60	0.375	0.257	0.326	0.26	0.214	0.271	0.111	0.129	0.115	0.069	0.081	0.105	0.064	0.067	0.112	0.06	0.065	0.082	0.058	0.064	0.07
61	0.376	0.257	0.328	0.261	0.213	0.272	0.109	0.127	0.114	0.067	0.08	0.104	0.062	0.066	0.111	0.058	0.063	0.081	0.057	0.063	0.069
62	0.38	0.259	0.33	0.263	0.215	0.274	0.11	0.128	0.115	0.067	0.08	0.104	0.063	0.066	0.111	0.058	0.064	0.081	0.057	0.064	0.069
63	0.382	0.261	0.332	0.267	0.216	0.277	0.11	0.127	0.113	0.068	0.08	0.104	0.062	0.066	0.111	0.059	0.064	0.081	0.056	0.063	0.067
64	0.385	0.26	0.335	0.265	0.216	0.277	0.11	0.129	0.114	0.067	0.08	0.104	0.062	0.066	0.111	0.058	0.063	0.08	0.057	0.063	0.068
65	0.388	0.262	0.338	0.268	0.217	0.279	0.11	0.129	0.115	0.067	0.08	0.105	0.063	0.066	0.112	0.058	0.064	0.081	0.057	0.063	0.068
66	0.391	0.265	0.341	0.271	0.22	0.281	0.111	0.131	0.115	0.068	0.081	0.106	0.064	0.067	0.113	0.059	0.064	0.082	0.058	0.064	0.07
67	0.394	0.266	0.344	0.273	0.22	0.284	0.112	0.131	0.115	0.068	0.081	0.106	0.063	0.067	0.114	0.059	0.064	0.082	0.058	0.064	0.07
68	0.398	0.267	0.346	0.275	0.222	0.286	0.112	0.132	0.116	0.068	0.081	0.106	0.064	0.068	0.114	0.059	0.064	0.082	0.058	0.065	0.07
69	0.4	0.269	0.349	0.276	0.222	0.287	0.111	0.132	0.115	0.068	0.081	0.106	0.063	0.067	0.114	0.059	0.064	0.082	0.057	0.064	0.07
70	0.403	0.27	0.352	0.278	0.223	0.289	0.112	0.132	0.115	0.068	0.081	0.107	0.063	0.067	0.115	0.059	0.064	0.083	0.058	0.065	0.07
71	0.405	0.27	0.353	0.281	0.223	0.291	0.11	0.13	0.113	0.067	0.08	0.106	0.061	0.065	0.113	0.059	0.063	0.082	0.056	0.062	0.067
72	0.409	0.272	0.357	0.281	0.225	0.292	0.112	0.133	0.115	0.068	0.081	0.107	0.063	0.067	0.115	0.059	0.064	0.083	0.058	0.064	0.07
73	0.413	0.275	0.36	0.284	0.227	0.295	0.113	0.134	0.116	0.069	0.082	0.109	0.065	0.068	0.116	0.06	0.065	0.083	0.059	0.065	0.071
74	0.415	0.275	0.362	0.286	0.228	0.297	0.112	0.134	0.116	0.068	0.081	0.108	0.064	0.067	0.116	0.059	0.064	0.083	0.058	0.065	0.07
75	0.418	0.277	0.365	0.288	0.229	0.298	0.113	0.135	0.116	0.069	0.082	0.109	0.064	0.068	0.117	0.06	0.065	0.083	0.059	0.065	0.071
76	0.421	0.278	0.368	0.289	0.23	0.3	0.113	0.135	0.116	0.069	0.082	0.109	0.064	0.068	0.117	0.059	0.065	0.083	0.059	0.065	0.071
77	0.423	0.279	0.37	0.291	0.23	0.301	0.112	0.135	0.116	0.068	0.081	0.108	0.063	0.067	0.116	0.058	0.064	0.083	0.058	0.064	0.07
78	0.426	0.28	0.372	0.292	0.231	0.303	0.113	0.134	0.115	0.067	0.08	0.108	0.063	0.067	0.116	0.059	0.064	0.082	0.058	0.064	0.07
79	0.43	0.281	0.375	0.294	0.232	0.304	0.113	0.135	0.116	0.068	0.081	0.109	0.064	0.067	0.117	0.059	0.064	0.083	0.058	0.064	0.07
80	0.433	0.283	0.378	0.296	0.234	0.307	0.114	0.136	0.116	0.069	0.081	0.11	0.064	0.068	0.118	0.059	0.065	0.083	0.059	0.065	0.071
81	0.436	0.285	0.381	0.298	0.235	0.31	0.114	0.137	0.117	0.069	0.081	0.11	0.064	0.068	0.118	0.059	0.065	0.083	0.058	0.065	0.071
82	0.438	0.285	0.381	0.299	0.235	0.31	0.113	0.136	0.116	0.068	0.081	0.109	0.063	0.067	0.118	0.059	0.064	0.083	0.058	0.065	0.071
83	0.439	0.286	0.383	0.303	0.236	0.313	0.112	0.135	0.114	0.068	0.08	0.109	0.062	0.066	0.116	0.059	0.064	0.082	0.056	0.063	0.067
84	0.444	0.29	0.388	0.306	0.238	0.316	0.113	0.137	0.116	0.07	0.082	0.111	0.064	0.068	0.118	0.06	0.065	0.084	0.058	0.065	0.07
85	0.446	0.289	0.39	0.305	0.239	0.316	0.114	0.138	0.116	0.068	0.081	0.111	0.064	0.068	0.119	0.06	0.064	0.083	0.058	0.065	0.071
86	0.45	0.291	0.394	0.307	0.24	0.318	0.114	0.139	0.117	0.069	0.082	0.111	0.065	0.068	0.119	0.059	0.065	0.084	0.059	0.065	0.071
87	0.451	0.291	0.394	0.307	0.24	0.318	0.113	0.137	0.115	0.067	0.08	0.11	0.063	0.066	0.118	0.058	0.063	0.082	0.057	0.064	0.07
88	0.456	0.293	0.398	0.311	0.241	0.321	0.114	0.139	0.116	0.069	0.082	0.111	0.064	0.068	0.12	0.06	0.065	0.084	0.059	0.065	0.072
89	0.457	0.294	0.4	0.312	0.241	0.322	0.113	0.138	0.116	0.067	0.08	0.111	0.063	0.067	0.119	0.059	0.063	0.082	0.057	0.064	0.07
90	0.461	0.296	0.402	0.314	0.244	0.324	0.114	0.139	0.116	0.068	0.081	0.111	0.063	0.067	0.12	0.059	0.064	0.084	0.058	0.064	0.071
91	0.465	0.298	0.406	0.316	0.245	0.327	0.115	0.141	0.116	0.069	0.081	0.113	0.065	0.068	0.121	0.059	0.065	0.085	0.059	0.065	0.071
92	0.466	0.297	0.407	0.316	0.244	0.327	0.113	0.139	0.115	0.068	0.08	0.111	0.063	0.066	0.119	0.058	0.063	0.082	0.057	0.063	0.07
93	0.47	0.3	0.41	0.32	0.246	0.33	0.115	0.141	0.117	0.069	0.081	0.113	0.064	0.068	0.121	0.059	0.065	0.084	0.058	0.065	0.071
94	0.474	0.301	0.413	0.321	0.247	0.332	0.115	0.142	0.117	0.068	0.082	0.113	0.065	0.068	0.122	0.06	0.065	0.084	0.059	0.065	0.072
95	0.474	0.301	0.413	0.321	0.246	0.331	0.113	0.14	0.115	0.066	0.079	0.111	0.062	0.066	0.12	0.057	0.063	0.082	0.057	0.063	0.069
96	0.479	0.303	0.418	0.326	0.25	0.336	0.115	0.142	0.117	0.069	0.082	0.114	0.064	0.068	0.122	0.06	0.065	0.084	0.059	0.065	0.072
97	0.481	0.304	0.421	0.326	0.25	0.337	0.115	0.142	0.116	0.068	0.081	0.113	0.063	0.068	0.122	0.059	0.064	0.084	0.058	0.065	0.071
98	0.484	0.306	0.424	0.328	0.251	0.34	0.115	0.142	0.117	0.068	0.081	0.113	0.064	0.068	0.122	0.059	0.064	0.084	0.058	0.065	0.072
99	0.487	0.307	0.426	0.33	0.251	0.34	0.115	0.143	0.117	0.068	0.081	0.114	0.064	0.068	0.123	0.059	0.064	0.084	0.058	0.065	0.072
100	0.49	0.309	0.428	0.332	0.253	0.343	0.115	0.143	0.117	0.068	0.081	0.114	0.064	0.067	0.123	0.059	0.064	0.084	0.058	0.065	0.071
101	0.493	0.309	0.43	0.334	0.253	0.345	0.114	0.143	0.117	0.068	0.081	0.114	0.064	0.067	0.123	0.059	0.064	0.083	0.058	0.065	0.071
102	0.495	0.31	0.433	0.335	0.254	0.345	0.114	0.143	0.116	0.068	0.081	0.114	0.063	0.067	0.122	0.059	0.064	0.084	0.058	0.064	0.071
103	0.499	0.312	0.437	0.339	0.256	0.349	0.115	0.144	0.117	0.068	0.082	0.115	0.064	0.068	0.124	0.06	0.065	0.085	0.059	0.065	0.072
104	0.501	0.313	0.437	0.339	0.256	0.348	0.114	0.144	0.116	0.067	0.08	0.114	0.063	0.067	0.122	0.058	0.063	0.083	0.057	0.064	0.07
105	0.504	0.314	0.441	0.34	0.257	0.35	0.115	0.145	0.117	0.068	0.081	0.115	0.064	0.068	0.124	0.059	0.065	0.084	0.058	0.065	0.072
106	0.508	0.316	0.443	0.342	0.259	0.353	0.116	0.146	0.117	0.068	0.081	0.116	0.065	0.068	0.125	0.06	0.065	0.085	0.059	0.065	0.072
107	0.51	0.318	0.447	0.345	0.26	0.355	0.116	0.146	0.117	0.069	0.082	0.116	0.064	0.068	0.124	0.06	0.065	0.085	0.059	0.065	0.072
108	0.513	0.318	0.449	0.346	0.26	0.357	0.116	0.146	0.117	0.069	0.082	0.116	0.064	0.068	0.125	0.059	0.065	0.085	0.059	0.065	0.072
PAI-1 and TMPRSS2
Time (min)	TMPRSS2 alone			PAI-1 0.025 nM			PAI-1 0.25 nM			PAI-1 0.5 nM			PAI-1 2.5 nM			PAI-1 6.25 nM			PAI-1 25 nM			PAI-1 25 nM + Tpx			Camostat
0	10	7	11	14.426	13.71	13.611	10.853	10.791	10.845	10.976	10.517	10.86	11.466	10.262	13.3	11.2	10.549	9.687	5.359	6.461	6.378	24.804	14.96	14.545	12.216	12.295	11.104
1	13.159	13.591	14.701	14.154	14.135	14.072	10.242	11.302	10.824	10.707	10.018	9.992	12.906	10.17	13.669	10.475	10.984	9.402	4.922	7.152	6.498	23.006	16.211	15.353	11.303	15.734	12.484
2	15.359	15	16.305	14.769	14.452	14.84	10.878	11.913	10.394	11.155	11.116	10.418	13.007	10.575	12.513	10.724	11.367	9.727	4.893	7.591	6.08	23.71	15.912	15.268	11.177	15.04	11.992
3	16.958	16.491	17.524	15.849	16.764	16.375	10.674	12.35	10.997	10.591	10.164	10.778	12.958	9.432	11.802	10.671	10.926	9.845	4.857	7.204	5.442	22.189	17.88	16.071	10.524	14.597	12.378
4	18.787	18.404	19.563	16.744	17.894	16.351	11.028	12.025	11.333	11.387	10.111	10.419	12.199	10.233	12.349	10.765	11.356	9.408	5.41	7.11	5.967	22.773	19.049	15.992	10.97	15.06	11.835
5	19.063	20.168	20.828	18.763	18.133	19.424	10.993	12.755	11.375	11.057	10.831	11.394	12.85	10.463	12.088	11.063	11.742	9.379	5.104	6.708	6.122	24.367	19.82	17.459	11.154	14.573	12.492
6	21.93	22.593	22.67	20.478	19.008	19.541	11.224	12.8	11.267	11.405	11.076	10.535	12.496	10.445	12.801	10.905	10.673	9.446	5.007	6.843	6.268	24.803	21.529	17.211	11.326	13.959	12.2
7	23.276	23.292	24.819	21.254	20.575	20.506	11.322	13.661	12.114	11.19	10.398	10.795	12.674	10.217	13.042	11.065	11.317	10.51	4.939	7.206	6.125	24.525	22.564	18.699	11.758	14.856	12.514
8	25.861	25.377	25.476	22.196	22.916	21.17	12.273	13.345	12.187	11.112	11.249	10.647	12.502	10.594	12.16	10.821	11.316	9.984	5.338	7.052	6.329	25.824	23.166	19.048	10.848	14.42	12.146
9	26.264	26.678	28.04	22.928	23.413	23.695	12.104	14.279	11.865	11.791	11.321	10.748	12.977	10.742	12.859	11.078	10.601	9.351	5.269	7.069	6.522	27.801	24.121	20.361	11.233	14.732	12.493
10	28.794	28.675	29.138	24.944	23.994	24.38	11.685	13.587	12.372	11.513	10.928	10.553	12.842	11.284	13.233	10.518	10.865	9.814	4.976	7.441	5.987	27.346	23.959	20.593	10.823	15.082	12.613
11	30.16	30.5	30.934	25.957	25.569	25.255	12.55	14.199	12.415	11.998	11.859	10.486	12.541	10.35	13.117	10.538	11.174	9.476	5.259	6.432	6.244	28.963	26.441	20.916	11.083	14.963	11.896
12	31.442	31.026	31.082	26.892	26.709	26.034	11.955	13.842	12.752	11.664	12.159	10.871	11.92	10.782	12.265	10.651	10.568	9.599	5.044	6.776	6.238	27.578	27.221	23.164	11.386	14.214	12.724
13	33.625	33.799	34.21	28.33	27.873	28.545	12.177	14.596	12.954	11.532	11.663	11.436	12.627	9.949	12.135	10.903	10.524	9.2	4.899	7.154	6.327	29.725	27.622	22.895	10.206	14.324	12.438
14	35.897	33.929	35.541	29.755	29.02	29.451	13.092	14.275	12.884	11.279	11.772	10.444	13.044	10.453	12.529	9.914	11.134	9.808	5.892	7.019	6.397	29.214	28.761	24.112	10.78	14.135	12.385
15	37.579	37.108	35.32	31.112	30.683	30.035	12.038	14.175	14.841	12.151	11.777	10.807	12.148	10.336	12.855	10.743	11.318	9.952	5.164	7.036	6.484	30.264	30.133	23.479	11.089	13.885	12.84
16	39.491	40.993	38.025	31.481	30.502	30.899	12.659	15.437	13.009	11.241	10.772	11.352	12.646	11.03	11.702	10.886	10.967	10.222	5.206	7.28	6.726	32.494	29.724	25.394	10.771	14.173	12.42
17	40.9	39.685	38.636	33.064	32.045	32.345	12.592	15.819	14.013	12.505	11.238	11.19	12.694	10.738	12.697	11.366	10.923	9.924	5.39	6.758	6.529	33.08	31.888	26.424	11.323	14.604	11.805
18	41.121	40.696	40.311	34.647	32.226	33.029	12.702	15.998	13.903	11.816	10.626	11.291	12.435	10.785	12.597	11.233	11.169	9.775	5.357	6.295	6.915	33.024	33.605	26.394	11.79	14.139	12.134
19	41.275	41.446	41.559	35.792	34.306	33.544	13.227	15.238	14.458	12.097	10.977	11.298	12.355	10.759	13.01	10.354	10.49	9.83	5.165	6.787	6.592	33.166	32.736	26.878	10.689	14.581	11.965
20	42.091	42.888	43.693	36.732	35.095	36.53	13.347	15.461	13.53	12.36	11.551	11.718	13.028	10.781	12.515	11.552	11.058	10.031	5.325	6.928	6.464	33.132	34.194	27.408	10.741	14.163	12.146
21	43.143	45.91	46.109	36.619	36.437	36.879	14.279	15.403	14.511	12.287	11.365	11.868	13.214	10.876	12.552	10.138	11.19	10.169	5.248	6.145	6.594	33.541	34.056	27.922	11.833	14.735	13.074
22	47.281	48.556	47.498	38.579	37.356	36.722	14.133	16.098	14.634	12.472	11.942	12.335	13.273	10.803	12.791	10.738	11.72	10.274	5.008	6.734	6.401	34.009	35.377	29.278	11.371	13.822	12.389
23	48.827	48.773	48.906	39.912	36.363	38.741	13.839	16.018	14.784	11.647	11.632	11.234	12.913	10.26	12.945	10.75	11.547	10.374	5.056	7.496	6.634	32.732	36.848	28.913	11.257	14.091	12.34
24	49.229	48.22	50.787	40.896	38.846	40.144	13.932	17.117	15.039	11.902	12.165	11.554	13.005	10.246	12.541	11.814	11.161	10.323	5.684	6.778	6.63	33.595	36.005	29.886	11.07	15.109	11.264
25	50.238	51.512	51.904	42.277	41.183	40.68	14.37	17.761	15.994	12.254	11.628	11.659	12.508	10.421	11.459	10.62	11.14	9.75	5.643	7.159	7.164	34.458	38.193	29.967	11.563	14.271	12.006
26	52.082	54.998	53.838	43.353	39.688	42.181	14.508	17.126	15.238	11.474	12.108	12.115	13.074	10.581	12.334	11.375	10.524	9.228	4.935	7.308	6.697	34.869	37.269	31.292	10.338	14.32	12.128
27	55.366	54.429	55.163	42.731	42.243	41.96	14.637	17.888	15.013	12.129	11.566	11.215	12.712	10.162	12.934	10.953	11.498	10.07	5.479	6.696	6.445	34.159	39.738	33.352	10.47	13.841	11.636
28	55.082	55.913	56.597	46.052	43.745	43.083	14.412	17.778	16.02	12.024	11.641	12.013	12.487	11.106	12.906	11.294	11.399	10.247	5.079	6.857	6.471	33.595	38.875	31.773	10.702	12.783	12.318
29	56.614	57.513	57.279	46.723	45.71	45.517	14.899	17.709	15.571	11.908	11.519	11.979	12.419	10.936	12.786	10.909	10.343	9.257	5.46	6.856	6.547	34.202	42.517	32.653	11.091	13.6	12.764
30	56.799	58.529	58.576	48.249	46.225	46.933	14.82	18.763	15.415	12.167	11.772	11.323	13.284	10.665	12.399	11.17	10.692	10.038	5.524	6.482	6.598	34.657	43.295	33.937	11.048	13.619	12.329
31	59.929	59.807	59.715	48.802	46.146	48.451	15.664	17.315	16.008	11.794	12.118	11.325	13.273	10.236	12.595	11.055	11.214	9.89	5.455	6.842	6.845	35.332	44.27	34.551	11.974	13.479	13.114
32	63.177	63.62	62.421	50.35	48.787	48.546	15.45	18.682	15.886	12.584	11.621	11.85	12.979	10.222	12.313	10.708	11.402	9.784	5.367	7.173	6.829	33.982	44.142	37.077	11.083	13.707	12.224
33	65.876	64.261	64.255	50.78	48.164	49.517	15.279	18.995	16.689	11.587	12.313	12.074	12.68	10.909	12.79	10.929	11.497	10.121	4.735	6.57	6.329	35.453	43.61	35.667	10.292	13.26	12.024
34	67.585	67.962	65.707	51.571	50.395	49.727	15.02	18.573	16.031	12.239	11.945	11.588	12.422	10.652	12.66	10.918	11.499	10.089	5.406	6.797	6.537	35.906	44.589	37.641	10.564	14.137	11.825
35	69.461	69.271	65.444	53.196	51.075	49.543	15.563	18.948	16.477	12.413	12.224	12.492	12.106	10.907	11.705	11.267	10.866	9.635	5.145	6.563	7.065	37.669	45.663	36.759	10.508	12.94	12.266
36	69.806	69.174	69.987	56.355	51.835	52.824	16.426	20.351	17.646	12.528	13.041	12.825	13.249	11.008	12.647	11.46	11.254	9.377	5.501	6.74	6.871	35.914	48.261	39.682	11.262	13.704	11.848
37	73.76	72.489	71.75	56.425	54.321	54.293	15.665	19.752	17.057	12.611	12.677	11.671	12.95	10.985	12.736	11.504	10.613	10.028	5.388	7.063	6.405	36.483	47.718	38.5	10.595	13.688	12.461
38	73.406	73.616	71.545	56.24	54.24	54.607	16.074	20.238	17.179	13.274	12.433	11.785	13.066	11.016	12.694	11.192	11.453	10.391	5.176	6.581	6.902	36.671	48.925	39.675	11.139	13.811	12.539
39	74.162	75.207	74.109	59.627	55.817	55.523	16.755	19.817	18.028	12.666	12.082	12.628	13.468	10.59	13.387	10.734	11.43	9.456	4.992	6.674	7.007	36.898	50.917	40.865	12.141	13.201	12.598
40	75.146	76.897	75.835	61.072	56.637	58.076	16.754	20.408	16.676	11.898	11.928	12.553	13.462	10.984	12.898	10.91	11.137	10.682	5.231	7.552	6.782	36.069	51.45	40.868	10.953	13.279	12.79
41	76.167	78.339	79.551	61.138	57.389	58.886	16.43	19.941	17.854	13.085	12.849	12.559	12.995	10.847	12.418	10.931	11.267	10.843	5.262	6.327	7.622	36.777	52.749	42.735	11.63	14.117	13.033
42	77.757	80.413	77.171	62.021	58.426	58.117	16.778	20.29	17.848	12.629	12.85	12.355	13.792	10.933	13.513	11.411	11.315	10.62	5.451	6.478	6.881	37.417	54.043	40.605	11.434	13.409	12.478
43	80.67	81.168	81.109	64.068	60.94	60.465	15.65	20.926	18.416	12.162	12.767	11.439	13.718	10.541	13.237	11.695	11.642	10.482	5.805	6.911	6.903	37.603	54.023	43.009	11.447	13.513	12.44
44	80.212	83.721	82.827	61.374	61.427	59.36	16.541	19.72	17.768	12.554	12.795	12.497	13.461	10.825	12.79	11.277	11.502	10.763	5.611	6.086	6.879	36.823	53.697	42.969	11.264	13.502	12.092
45	84.093	84.328	83.966	65.832	60.051	61.99	16.784	20.305	17.871	12.616	13.049	12.764	12.895	10.985	13.785	11.062	11.507	9.56	5.352	6.735	6.635	37.033	52.791	42.971	11.484	13.276	12.438
46	85.366	84.909	84.659	65.316	61.506	61.812	16.227	20.165	18.876	13.223	12.81	12.463	12.649	11.63	13.542	11.035	10.828	9.558	4.989	6.765	6.844	37.437	55.457	45.682	11.364	14.044	11.874
47	87.148	89.011	86.689	66.531	66.218	63.712	16.419	20.333	18.178	12.479	12.358	12.158	13.392	11.483	14.443	11.395	10.764	10.434	5.137	6.509	6.677	38.019	55.391	44.813	11.353	14.302	11.953
48	89.732	89.948	88.331	68.96	63.44	65.371	16.521	19.818	18.804	12.662	12.376	11.793	13.059	11.065	13.407	10.936	10.889	10.184	5.295	6.855	7.171	39.453	57.381	46.238	10.592	13.562	12.907
49	90.562	91.299	89.342	69.263	64.987	65.839	16.196	20.234	17.94	13.203	12.461	12.362	12.865	10.833	13.593	10.964	11.639	9.752	5.758	6.797	7.174	38.434	57.485	45.348	11.756	13.992	12.425
50	91.584	92.292	89.896	68.891	65.354	67.032	17.227	22.237	18.852	12.799	13.427	12.17	13.573	10.384	13.819	10.893	12.093	10.222	5.418	6.531	7.116	40.083	58.623	48.749	10.989	14.099	12.754
51	93.424	94.56	94.363	73.14	69.684	66.944	18.32	22.046	19.209	12.851	13.008	12.534	13.025	11.044	13.273	11.217	11.364	10.297	5.752	6.173	7.439	39.602	59.29	48.955	11.734	13.491	12.786
52	96.301	97.011	94.395	72.022	69.588	69.515	17.12	22.609	18.694	13.065	13.035	12.601	13.081	11.37	13.268	11.488	11.327	9.232	5.131	6.233	6.996	39.548	61.402	47.6	11.52	14.178	12.655
53	98.827	99.231	99.922	73.703	70.399	71.695	17.86	21.398	18.719	12.658	12.414	12.649	12.936	10.434	13.761	11.797	11.38	10.317	5.245	6.711	6.695	39.13	61.429	48.812	10.982	13.856	12.749
54	98.206	101.07	99.536	73.859	71.431	71.045	18.31	22.848	19.413	12.518	12.65	12.892	13.202	11.147	14.134	11.656	11.219	10.018	5.422	6.977	7.415	40.211	60.478	49.751	11.614	13.561	12.041
55	100.902	101.082	98.325	76.362	72.104	70.392	16.968	22.238	19.646	12.433	12.676	12.54	13.686	11.551	13.779	10.494	11.475	10.504	5.51	6.356	7.147	39.456	59.19	50.118	11.408	12.972	11.826
56	103.162	105.423	102.856	75.725	74.55	71.454	18.153	22.128	20.731	13.096	13.581	12.557	13.379	10.981	14.696	11.217	10.986	9.667	5.449	6.06	6.601	41.019	60.903	51.768	11.677	14.631	12.185
57	103.242	101.897	104.511	77.36	73.83	74.459	18.095	21.677	19.889	11.995	12.866	12.889	14.045	10.332	14.565	11.335	11.945	10.571	5.218	6.739	7.244	38.443	58.918	51.978	11.704	13.604	12.498
58	104.236	105.679	104.422	79.268	73.603	74.525	18.2	22.776	19.967	12.815	13.233	13.157	13.435	11.142	13.861	11.085	11.453	10.765	5.202	7.077	6.42	39.599	59.095	51.454	11.4	13.762	12.382
59	107.624	108.1	105.266	79.907	75.476	74.399	19.56	22.894	20.566	13.354	13.805	13.081	13.115	11.48	14.506	11.281	11.076	10.209	5.222	6.54	6.769	39.894	61.355	52.759	10.994	13.923	13.129
60	108.313	107.348	106.994	81.193	76.681	75.552	17.66	23.178	19.752	12.739	13.51	11.779	12.905	11.146	13.833	11.676	11.153	10.07	5.536	6.73	6.87	41.335	62.284	52.849	11.334	13.436	12.503
61	108.31	110.276	109.947	82.257	78.112	78.656	18.165	22.95	20.105	12.943	12.925	11.999	13.395	11.144	14.189	12.272	11.35	10.853	5.365	6.562	6.887	40.421	63.544	55.624	11.315	14.068	12.603
62	110.19	112.441	110.417	84.469	77.732	79.54	17.729	22.885	20.252	13.621	12.838	13.055	13.422	11.838	14.019	11.618	11.673	10.774	5.88	6.622	6.742	41.168	62.885	53.354	11.628	13.121	12.305
63	111.449	112.952	112.494	84.532	79.141	81.198	19.429	22.515	20.406	13.083	13.181	12.161	13.146	10.773	13.536	11.68	11.658	10.014	5.572	6.549	6.559	41.323	65.034	55.45	12.411	14.631	12.526
64	115.403	117.925	115.283	86.457	79.554	82.462	19.474	23.267	19.807	12.781	13.43	12.054	13.505	10.951	13.913	11.833	11.389	10.513	5.883	6.871	6.697	42.178	64.775	56.218	11.987	13.841	12.495
65	118.083	117.268	113.071	85.763	81.352	81.363	19.142	23.302	19.528	13.244	13.773	12.466	12.696	11.696	13.871	10.898	12.079	9.661	5.731	6.298	7.539	42.395	67.726	56.405	11.791	14.112	12.101
66	118.044	120.196	115.644	87.743	84.035	82.437	18.681	23.002	19.93	12.649	13.067	12.213	14.114	11.181	13.984	11.083	11.212	9.646	5.383	6.923	6.951	41.329	67.751	57.639	12.109	14.156	12.97
67	121.748	121.224	121.119	89.281	82.227	83.051	18.299	22.882	20.748	12.65	13.131	12.806	13.089	11.364	14.561	11.27	10.921	10.44	4.83	6.989	6.62	42.865	67.354	58.947	12.129	14.013	12.321
68	120.483	123.73	120.946	87.586	85.603	83.092	19.548	21.915	20.949	13.34	12.975	12.584	12.811	10.989	14.356	11.178	11.851	10.379	6.1	6.777	7.397	43.437	68.978	58.245	11.645	13.416	12.126
69	121.413	124.532	120.613	89.332	86.481	84.618	18.52	23.515	20.528	12.47	13.293	13.192	13.401	11.065	14.112	10.873	10.678	9.688	5.003	6.279	7.06	43.377	69.593	58.693	11.109	13.883	11.95
70	124.661	125.675	124.451	90.723	88.405	87.875	18.758	24.102	21.853	12.943	13.236	13.028	13.714	10.883	14.994	11.465	11.982	9.794	5.198	6.69	6.91	43.608	72.829	59.447	11.583	13.813	12.709
71	127.487	128.924	125.761	91.568	86.668	87.449	19.679	22.968	21.558	13.41	13.193	12.697	13.515	10.942	14.319	11.15	11.919	10.708	5.624	6.509	6.952	42.988	70.804	60.998	11.617	13.056	12.764
72	128.69	129.445	125.046	93.407	88.158	91.207	19.217	24.258	21.31	13.355	13.478	12.88	13.48	11.293	14.325	11.05	11.486	9.829	5.45	6.465	7.55	44.382	72.603	62.519	11.919	14.889	12.284
73	129.26	130.744	129.073	96.033	90.378	90.068	19.704	24.493	21.552	13.382	14.309	12.886	13.074	10.978	14.082	11.538	10.895	11.137	5.631	6.506	7.313	44.331	73.331	59.509	12.22	13.505	12.256
74	128.855	134.052	129.771	96.939	89.451	92.159	19.977	24.427	20.71	12.475	13.488	12.682	13.045	11.425	14.706	11.763	11.388	10.833	5.548	6.498	7.372	44.017	74.079	60.884	11.46	13.926	12.709
75	132.667	134.866	133.866	98.06	92.053	92.08	19.932	24.728	21.425	13.563	13.282	12.206	13.313	11.766	14.362	11.041	11.775	10.77	5.689	6.855	7.767	45.165	73.172	63.2	11.815	14.341	12.419
76	135.836	140.463	135.494	99.949	91.283	92.036	19.952	24.617	22.625	13.398	13.779	12.785	13.682	11.311	13.898	11.893	11.195	10.346	5.699	6.555	6.962	45.465	76.039	62.852	12.047	14.079	12.314
77	137	136.545	134.716	100.49	92.501	94.534	19.738	24.202	22.3	12.451	13.473	12.861	13.238	10.893	14.227	11.398	11.762	10.162	5.295	7.109	7.236	44.239	76.74	64.774	11.788	14.856	12.997
78	139.842	141.174	137.389	100.558	94.696	96.611	20.039	24.838	21.65	13.542	13.301	13.028	13.774	10.404	14.629	10.911	11.538	10.382	6.087	6.604	7.101	44.6	77.335	64.946	12.114	13.467	13.144
79	140.312	143.883	137.616	101.274	95.968	96.361	20.462	24.484	22.727	13.948	13.297	13.083	13.084	11.402	13.289	11.238	11.824	10.602	5.911	6.672	7.081	44.47	80.183	65.882	12.279	13.86	11.965
80	140.55	143.621	141.32	102.337	97.393	98.57	19.874	24.319	21.685	13.483	13.564	13.303	13.69	11.192	14.107	11.761	11.599	10.23	5.663	6.175	7.006	44.656	78.226	65.538	11.401	14.248	12.581
81	141.082	146.864	140.086	105.778	97.225	97.244	19.987	25.833	21.538	12.994	13.706	12.984	13.621	11.088	14.689	11.135	11.732	10.62	6.193	6.165	7.073	44.529	79.699	65.832	11.808	14.408	12.301
82	143.601	146.342	147.138	105.373	101.129	99.602	20.028	24.899	22.375	13.217	13.73	13.657	12.838	11.82	14.341	12.201	12.181	10.61	6.024	5.88	7.391	45.183	81.712	66.795	12.001	13.666	12.279
83	148.049	149.878	145.324	106.581	100.073	101.696	20.94	25.276	22.405	13.657	14.145	12.675	13.925	11.486	14.557	10.942	11.911	9.824	5.611	6.342	6.806	45.85	80.675	66.681	11.558	13.346	12.76
84	149.131	151.544	147.008	105.599	102.439	101.882	20.377	24.936	23.049	13.768	13.382	12.82	13.128	11.734	13.888	12.195	11.146	10.766	5.679	6.722	7.288	46.195	80.594	69.597	12.315	14.018	12.251
85	150.353	153.178	147.03	106.869	99.92	100.9	20.607	26.178	22.54	13.164	13.643	12.462	13.451	11.17	13.934	11.541	11.385	9.756	6.06	6.133	7.047	47.798	81.14	67.295	11.725	14.259	12.417
86	151.639	152.027	147.871	107.553	100.386	103.034	19.938	25.239	22.086	13.687	13.693	12.852	13.72	11.096	14.892	11.491	11.467	10.714	5.707	6.677	7.334	43.759	82.448	68.436	11.125	13.618	12.644
87	152.729	155.763	149.984	110.198	103.333	101.671	20.463	25.432	22.652	12.602	14.197	12.529	13.608	11.578	14.182	11.249	11.627	11.042	5.708	6.574	7.233	46.897	82.228	67.893	12.066	13.519	12.08
88	153.088	155.79	151.095	108.808	102.934	102.479	20.619	25.023	21.653	13.554	14.079	12.444	13.508	11.37	13.774	11.6	11.896	10.109	6.041	6.732	6.866	46.322	84.284	68.893	11.606	14.334	12.208
89	155.513	158.467	154.648	112.368	106.666	105.591	21.803	25.955	22.764	12.997	13.847	12.997	13.601	11.417	14.5	11.31	10.953	10.08	6.188	6.51	7.15	45.85	84.512	69.833	11.365	14.101	12.695
90	158.759	157.601	157.199	111.655	104.518	107.559	18.836	25.343	22.718	13.344	13.964	12.843	13.732	11.155	14.578	11.457	11.597	10.087	5.762	6.73	6.882	46.196	85.066	70.306	11.452	14.257	11.654
PAI-1 and Cathepsin L
TIme (min)	Cathepsin L 100x			Cathepsin L 1x			rPAI1 0.25nM			rPAI1 0.5nM			rPAI1 1nM			rPAI1 2.5nM
1	13478	13529	9223	193	236	227	161	181	171	136	161	196	151	141	160	177	119	168
2	13708	14027	9983	238	257	261	165	151	146	149	163	126	181	146	144	198	165	145
3	15535	16429	12159	250	259	236	187	155	161	158	151	131	140	143	144	144	160	151
4	15835	16043	12533	276	280	267	153	170	144	171	196	162	117	155	150	154	138	152
5	16573	16564	14252	240	271	217	146	160	153	165	144	138	148	132	182	166	139	134
6	16782	16687	14286	309	283	290	139	176	134	156	164	175	174	171	114	161	157	164
7	16961	16871	15490	277	257	297	193	174	222	157	135	160	163	162	167	155	189	137
8	16871	17020	15229	309	291	298	174	176	172	152	167	161	139	162	158	200	115	134
9	16717	17068	16321	254	291	274	175	182	149	185	158	168	181	144	147	163	168	142
10	17244	17788	17551	300	319	280	187	189	164	132	163	134	191	182	159	155	185	155
11	16816	17704	17853	286	276	283	213	193	172	169	167	153	181	141	134	166	134	157
12	17102	17080	17370	302	347	278	146	169	181	145	163	181	153	164	132	160	143	188
13	16938	17027	17140	310	300	303	178	178	172	163	179	138	142	168	122	125	153	142
14	17208	17383	17565	452	395	334	177	142	173	160	141	133	286	162	136	157	162	170
15	17080	17167	17699	518	417	374	176	163	175	185	189	164	164	137	154	136	148	123
16	16858	17226	17940	747	604	713	177	161	241	131	169	164	161	139	118	161	161	160
17	17117	16849	17587	815	607	628	180	152	288	193	172	139	154	123	136	156	173	150
18	16977	17382	17600	1012	884	1050	204	231	427	131	161	145	176	154	147	136	170	168
19	17191	17164	17770	1092	852	1190	225	272	460	139	133	142	135	179	159	141	135	155
20	17536	17048	18068	1387	1205	1420	321	320	702	187	180	166	202	149	144	175	142	178
21	16945	17372	17760	1384	1102	1479	344	406	750	161	155	145	145	185	165	213	171	159
22	17125	17352	17788	1569	1455	1818	334	570	874	187	176	143	298	160	172	154	134	193
23	17281	17225	18163	1745	1536	1900	411	613	915	137	172	136	129	187	147	169	155	184
24	17085	17055	17878	1801	1557	2191	428	717	1156	144	185	179	186	172	178	175	193	159
25	17110	16960	18073	1737	1670	2238	478	737	1034	151	164	140	134	164	156	166	186	165
26	17159	17141	17854	2061	1907	2400	529	848	1253	197	169	205	172	195	150	175	184	160
27	17063	17279	18218	2036	1948	2523	646	827	1252	200	172	171	144	217	149	178	157	186
28	17082	17401	17888	2281	2165	2762	571	968	1455	158	176	135	178	162	137	155	184	177
29	17068	17347	17826	2244	2209	2663	609	963	1471	189	216	149	172	151	123	188	151	186
30	17186	16788	17846	2496	2411	3026	670	1138	1677	142	163	186	167	188	167	179	171	160
31	17196	17077	17850	2517	2450	3062	638	1119	1610	163	164	128	157	135	141	173	153	174
32	17090	17222	17834	2562	2563	3317	765	1329	1827	214	163	146	194	174	154	191	173	188
33	17228	17038	17778	2787	2697	3384	771	1260	1627	177	168	146	191	163	149	126	174	163
34	17385	17745	18293	2920	2887	3660	801	1425	1938	147	161	163	251	192	181	182	181	175
35	17179	17214	18391	2913	2684	3568	794	1454	1827	165	152	150	153	169	161	179	173	150
36	17248	17386	17945	3098	3162	3724	862	1606	2004	169	150	166	233	162	157	172	193	187
37	17256	17141	18042	3044	3007	3722	893	1606	2077	189	179	172	147	194	153	145	177	173
38	17706	17612	17860	3245	3209	4024	974	1765	2148	156	183	154	153	160	160	214	167	165
39	17244	17442	18123	3189	3141	3847	1012	1622	2023	179	205	179	177	186	149	174	184	164
40	17598	17565	18019	3362	3560	4044	929	1833	2240	195	238	132	166	178	204	186	158	164
41	17223	17340	18106	3339	3308	4171	1040	1808	2239	214	160	193	162	192	157	128	170	183
42	17446	17700	18185	3420	3551	4168	980	1887	2434	193	190	139	156	176	138	194	193	173
43	17523	17465	18300	3389	3558	4314	1148	1915	2238	189	166	198	160	139	163	176	152	146
44	17392	17467	17971	3637	3799	4452	1082	1996	2446	188	183	147	169	178	152	178	181	205
45	17317	17409	18546	3597	3746	4417	1139	2004	2472	168	185	174	176	193	162	194	188	173
46	17540	17463	18522	3620	4002	4559	1201	2084	2482	224	177	160	175	166	177	145	190	205
47	17304	17642	18138	3677	3716	4465	1240	2036	2494	184	152	151	175	194	196	207	164	174
48	17841	17587	18561	3894	3939	4715	1246	2320	2758	201	206	184	177	216	166	194	156	182
49	17438	17581	18375	3835	4002	4812	1278	2146	2577	188	181	172	185	161	146	194	187	183
50	17396	17948	18323	4001	4158	5002	1224	2277	2846	244	188	186	207	193	159	192	210	179
51	17203	17506	18098	4024	4184	4718	1235	2189	2789	185	170	173	177	198	149	184	160	166
52	17576	17681	18222	4218	4300	4997	1381	2419	2786	190	163	182	188	190	136	238	213	167
53	17686	17493	18200	4020	4116	4996	1302	2417	2722	185	196	168	176	183	131	195	164	158
54	17815	17579	18286	4092	4467	5212	1410	2498	2808	213	196	171	205	179	143	204	184	179
55	17548	17587	18565	4417	4381	4949	1465	2493	2917	259	175	184	176	169	168	184	161	186
56	17736	17903	18662	4283	4393	5419	1500	2471	3100	172	206	153	204	191	186	189	149	167
57	17669	17703	18447	4392	4449	5226	1507	2538	3091	242	211	149	174	196	172	187	168	197
58	17389	17711	18380	4474	4559	5381	1408	2794	3077	153	184	141	191	160	184	200	143	189
59	17499	17720	18740	4432	4419	5258	1503	2489	3107	164	201	175	220	187	161	190	163	165
60	17603	17922	18649	4477	4578	5416	1547	2784	3056	227	147	178	176	179	182	220	195	165
61	17639	17801	18652	4628	4665	5315	1494	2631	3008	143	156	196	187	196	172	184	186	171
62	17636	18247	18573	4433	4929	5564	1607	2665	3258	212	204	154	210	172	166	209	225	191
63	17653	17814	18858	4728	4717	5541	1615	2751	3200	188	204	137	207	189	164	207	187	153
64	17888	17815	18652	4588	4856	5707	1517	2991	3424	178	183	162	155	195	196	183	218	209
65	17340	17772	18504	4630	4888	5474	1591	2856	3307	177	169	175	165	208	155	211	189	168
66	17800	17999	18679	4783	4981	5596	1629	2922	3312	187	211	181	245	184	143	218	187	194
67	17664	18002	18606	4696	4989	5697	1713	2877	3449	197	216	178	223	227	210	205	193	173
68	17655	17961	18752	4768	5113	5915	1648	2914	3478	243	190	169	213	191	144	233	169	200
69	17694	17957	18430	4722	4942	5848	1649	2930	3270	185	204	192	205	222	171	197	221	171
70	17592	18334	18811	4736	5093	5805	1730	3114	3451	176	176	157	281	201	175	184	208	205
71	17956	18135	18757	4883	5148	5709	1730	3059	3427	199	230	189	206	188	151	197	211	185
72	17818	18602	19009	4892	5263	5875	1915	3015	3402	183	187	154	221	188	177	249	201	169
73	17840	18208	18885	4993	5324	5764	1811	3187	3430	190	195	162	210	206	182	208	184	228
74	17739	18151	18818	4923	5393	6047	1787	3154	3547	189	195	170	259	199	164	236	179	225
75	17829	18128	19134	5065	5287	5951	1804	3232	3401	179	200	163	170	190	168	207	178	178
76	17972	18628	19008	5115	5219	6011	1976	3240	3724	188	182	159	217	166	190	223	213	194
77	17950	18250	18895	4951	5488	5958	1875	3251	3370	164	154	202	249	167	151	191	163	184
78	17866	18646	18873	5153	5422	6223	1921	3195	3788	196	218	142	235	236	172	214	278	249
79	18120	18555	19025	5075	5435	6066	1922	3368	3588	192	177	192	240	237	172	206	209	153
80	17952	18751	18929	5237	5758	6153	1970	3378	3600	229	173	165	205	218	205	213	224	206
81	17888	18576	18932	5222	5571	6164	2057	3463	3660	219	159	203	176	186	167	196	217	204
82	18304	18677	19010	5297	5636	6126	2046	3387	3787	188	233	175	214	194	145	246	189	175
83	17930	18597	19129	5248	5545	6146	2021	3299	3709	191	213	170	171	191	155	230	193	199
84	18081	18152	18978	5524	5604	6174	2115	3464	3786	227	215	158	215	236	194	253	185	178
85	17949	18282	19091	5352	5656	6278	2074	3417	3706	182	217	178	220	184	164	230	213	251
86	18001	18836	18963	5299	5746	6288	2201	3524	3706	245	188	190	264	177	168	239	251	189
87	18081	18542	19025	5398	5692	6135	2112	3464	3755	202	215	210	209	248	146	214	210	210
88	18033	18690	18969	5366	5646	6474	2237	3472	3965	237	246	200	263	197	195	254	225	184
89	18151	18722	19149	5438	5676	6437	2054	3263	3832	227	199	196	244	231	181	219	171	224
90	18292	19018	19426	5614	5912	6472	2279	3664	3893	182	223	194	268	198	189	260	219	228
91	18336	18733	19386	5570	5871	6379	2139	3455	3961	170	194	177	190	210	182	225	236	202
92	18311	19219	19493	5580	6097	6465	2432	3603	3952	204	194	176	245	212	185	241	201	210
93	18629	19027	19516	5639	5853	6768	2147	3549	4052	182	206	214	286	200	172	230	223	195
94	18439	19057	19500	5670	5966	6438	2287	3695	3955	228	201	175	230	238	184	226	213	188
95	18532	18872	19636	5657	6043	6614	2388	3620	3971	224	224	234	260	210	198	237	202	194
96	18287	19097	19201	5717	6011	6586	2181	3703	3952	217	209	186	254	218	210	258	205	229
97	18129	19138	19470	5630	6270	6618	2303	3799	3902	215	210	167	221	230	207	211	243	218
98	18232	18480	19184	5684	6075	6647	2306	3751	4111	226	194	197	203	185	201	233	230	218
99	18314	18360	19360	5663	6065	6693	2404	3750	4055	224	227	176	248	210	166	191	187	212
100	18197	19055	19363	5560	6013	6585	2364	3808	4100	264	205	183	270	206	177	276	256	207
101	17861	19304	19337	5788	6012	6554	2446	3835	4079	232	185	192	232	227	159	218	266	244
102	18445	19125	19487	5779	6341	6607	2277	3882	4267	202	248	173	293	198	193	236	220	197
103	18462	19002	19521	5938	6256	7042	2318	3775	4013	208	192	214	284	246	193	188	220	209
104	18379	19350	19589	5915	6247	6754	2530	3797	4073	211	219	188	287	179	177	239	273	239
105	18478	19032	19453	5722	6124	6730	2511	3788	4043	197	212	183	250	214	207	220	209	250
106	18730	19119	19647	5973	6266	6880	2443	3843	4114	209	249	208	228	209	204	237	222	247
107	18344	19063	19623	5846	6393	6920	2501	3809	3976	296	212	192	245	270	197	244	228	174
108	18581	19499	19660	5947	6250	6774	2377	3849	4179	185	222	196	283	226	168	269	216	215
109	18630	19242	19702	5853	6284	6887	2556	3748	4162	229	279	175	210	233	184	269	205	229
110	18780	19437	19473	6003	6378	6944	2608	3902	4227	272	235	215	282	212	192	231	243	196
111	18541	19395	19941	5923	6374	6929	2578	3846	4394	201	215	192	270	188	194	252	209	228
112	18673	19071	19846	6106	6445	6997	2574	4016	4241	196	212	202	294	206	178	252	226	228
113	18594	18827	19859	6074	6447	6883	2599	4004	4296	220	199	197	224	233	176	231	235	246
114	18667	19531	19903	6060	6797	6979	2622	4186	4319	248	217	255	360	266	206	237	230	243
115	18943	19646	19913	6040	6564	7054	2523	4024	4176	200	257	169	260	291	217	248	228	227
116	18733	19182	20203	6227	6485	6858	2681	4122	4318	238	230	177	307	236	175	275	217	219
117	18880	19118	19974	6012	6458	7039	2642	3973	4294	210	197	180	324	187	159	277	217	222
118	18519	19477	20089	6368	6511	6912	2580	4252	4521	180	256	204	400	242	191	233	240	180
119	18839	19619	20015	6138	6591	7039	2628	4110	4348	218	239	194	242	192	207	245	246	220
120	19029	19666	20145	6181	6581	7113	2752	4171	4419	261	212	171	266	244	204	286	245	291
121	18643	19691	20061	6266	6408	6923	2671	4121	4503	221	198	168	297	189	223	285	205	243
122	19110	19936	19858	6272	6453	6875	2702	4192	4429	256	219	224	309	215	187	242	230	234
123	18965	19746	19969	6306	6773	6958	2861	4192	4506	183	203	211	287	226	180	236	198	227
124	18745	20005	20379	6491	6781	6965	2753	4129	4583	203	250	208	361	227	183	232	191	283
125	19237	19993	20414	6364	6606	7097	2696	4106	4395	233	220	187	244	231	165	264	224	257
126	19162	20134	20225	6220	6816	7154	2821	4344	4611	231	229	231	262	276	177	283	263	228
127	19253	19800	20507	6372	6781	7295	2697	4349	4437	267	239	175	273	244	207	283	228	206
128	19089	20562	19982	6396	6889	7277	2764	4315	4521	246	264	238	316	238	260	267	228	248
129	19047	18801	20283	6586	6935	7107	2798	4245	4342	204	234	211	274	229	214	305	260	246
130	19072	20471	20235	6509	6707	7096	2786	4278	4424	218	261	185	319	224	216	256	260	283
131	18815	19789	20256	6591	6697	7295	2814	4329	4499	230	254	176	310	228	183	256	225	233
132	18812	19996	20464	6607	6622	7256	2847	4441	4507	239	261	228	460	263	202	296	242	221
133	18967	20172	20388	6424	6872	7298	2961	4295	4474	222	223	188	261	313	182	283	242	297
134	19180	20252	20305	6492	6843	7284	2917	4321	4537	253	231	222	407	243	185	280	308	250
135	19130	19772	20518	6550	6755	7200	2917	4199	4684	180	247	206	278	268	211	276	254	220
136	19205	20429	20550	6487	6993	7261	3011	4316	4717	267	229	220	271	242	190	255	213	220
137	19124	19969	20353	6660	6927	7361	3015	4443	4452	243	224	220	298	266	216	303	226	239
138	19377	19437	20635	6707	7008	7441	3059	4647	4515	229	290	215	352	253	229	334	241	243
139	19420	19598	20500	6538	7104	7357	2955	4462	4597	234	241	197	285	233	176	246	241	286
140	19298	20061	20519	6456	7064	7283	2946	4605	4760	203	213	212	376	272	185	297	277	233
141	19233	20127	20812	6685	7105	7390	3048	4570	4646	254	257	195	266	231	207	317	261	266
142	19653	19622	20899	6574	7129	7388	3071	4475	4673	244	208	212	382	235	232	273	266	265
143	19613	20192	20785	6697	7001	7444	3099	4501	4674	214	206	213	350	241	248	290	262	245
144	19711	18882	20714	6781	6860	7337	3067	4556	4760	243	223	202	453	244	226	235	269	278
145	19770	20234	20998	6801	7042	7444	3097	4473	4589	250	234	214	308	217	180	323	243	256
146	19406	20886	20659	6795	7058	7578	3160	4449	4604	239	255	231	424	282	237	322	204	306
147	19535	20375	20917	6750	7101	7481	3182	4454	4556	208	267	219	371	259	190	305	271	261
148	19465	20300	20698	6734	7132	7499	3103	4617	4718	240	275	227	523	217	201	327	272	306
149	19770	20481	20872	6699	7055	7633	3080	4674	4775	223	261	228	359	291	190	294	238	283
150	19821	20382	20752	6793	7088	7457	3205	4666	4669	226	190	218	493	241	216	309	276	242
151	19632	19896	21101	6774	7149	7475	3137	4601	4681	255	200	243	351	327	239	341	245	280
152	19823	19871	20873	6906	7207	7569	3222	4611	4588	247	271	206	393	268	234	281	315	265
153	19642	19576	20923	7033	7247	7569	3176	4587	4752	240	197	168	440	289	208	342	247	277
154	19786	21216	21257	6955	7106	7450	3369	4586	4718	214	228	217	470	286	190	288	241	260
155	19965	20839	20985	6781	7111	7610	3339	4642	4876	255	236	241	359	235	236	309	244	271
156	19802	19911	20726	6842	7479	7596	3393	4638	4888	206	274	228	528	251	254	311	266	235
157	19927	20389	21056	6773	7071	7595	3257	4871	4667	263	285	226	406	210	206	299	220	283
158	19792	20012	20982	6722	7338	7459	3397	4749	4852	266	257	225	327	271	173	293	223	245
159	19906	20176	21138	6937	7212	7748	3312	4809	4725	252	227	207	340	244	187	287	229	291
160	19795	19993	21128	6941	7258	7888	3460	4961	4803	233	256	245	461	291	199	299	297	246
161	20093	19963	21313	6949	7218	7792	3361	4760	4842	242	269	234	335	248	255	385	289	297
162	19942	21440	20992	7170	7431	7624	3280	4704	4898	255	227	267	370	253	232	302	275	258
163	20174	20955	21550	6936	7300	7817	3298	4675	5082	231	247	217	414	233	215	318	231	260
164	20113	20023	21330	7028	7465	7811	3436	4766	4820	232	244	253	506	313	263	309	248	252
165	20100	20263	21478	6858	7329	7735	3444	4710	4891	229	260	219	427	227	181	360	287	273
166	20145	20351	21101	7007	7367	8009	3593	4944	4966	242	259	210	501	234	195	313	266	240
167	20218	20468	21323	6951	7393	7639	3387	4920	5070	272	276	262	529	255	186	354	270	306
168	20362	20001	21447	7076	7528	7793	3483	4929	5206	282	254	244	464	280	236	303	305	232
169	20273	20243	21364	7050	7483	7825	3641	4890	4954	246	258	231	394	273	213	365	241	250
170	20316	20363	21319	6969	7432	8056	3651	5007	4911	318	239	232	663	316	255	354	318	291
171	20381	20224	21620	7174	7353	8031	3632	5079	5083	275	294	226	546	266	243	325	255	310
172	20479	20395	21796	7132	7536	7949	3688	4905	5189	252	255	210	509	254	234	336	332	267
173	20191	20304	21619	7160	7398	7920	3612	5036	5177	319	267	227	649	279	302	327	257	271
174	20729	20749	21878	7233	7751	7919	3764	5006	5081	236	270	226	418	275	180	355	315	243
175	20173	20654	21908	7275	7581	7812	3587	5018	4888	252	232	235	448	274	224	293	277	327
176	20348	20605	21684	7265	7594	8008	3759	5006	4972	226	266	229	565	263	220	375	249	255
177	20501	20601	21915	7291	7661	7960	3611	4977	5083	270	299	235	550	279	196	401	287	299
178	20591	20465	21707	7217	7787	7923	3557	5123	5110	266	263	215	548	231	208	412	296	312
179	20336	20470	21699	7295	7738	7896	3686	5100	5026	274	265	246	397	239	175	373	248	284
180	20766	20456	21506	7399	7670	8019	3753	5154	5090	240	294	247	446	345	259	316	297	255
181	20613	20692	21841	7370	7629	8208	3747	5029	4935	273	298	264	478	308	209	384	296	292
182	20653	20815	21917	7380	7837	8171	3967	5062	5157	273	302	260	490	251	269	398	303	347
183	20741	20463	22048	7537	7618	8119	3836	5218	5114	286	276	254	542	278	230	389	298	343
184	20655	20763	21716	7252	7587	8196	3854	5186	5248	278	270	203	500	345	256	411	294	267
185	20581	20978	21687	7235	7506	8248	3968	4990	5282	278	209	240	480	247	243	327	310	330
186	20896	20867	22226	7370	7622	8265	3883	5290	5247	245	326	263	589	284	245	426	356	256
187	20917	20831	22104	7523	7825	8428	4065	5212	5172	243	197	241	479	274	254	375	283	284
188	21124	20537	22066	7163	7788	8397	3870	5244	5226	235	239	270	567	273	249	374	368	327
189	20650	20919	22314	7427	7570	8223	3850	5218	5277	296	176	260	429	302	250	360	274	341
190	20927	21053	22417	7279	7703	8168	4109	5222	5366	282	252	237	489	259	219	395	287	338
191	21060	21079	22061	7507	7721	8523	3896	5331	5127	272	225	271	430	278	248	383	312	278
PAI-1 and Cathepsin B
time (min)	CTSB			rPAI1 6.25nM			rPAI1 2.5nM			rPAI1 1nM			rPAI1 0.5nM			rPAI1 0.25nM
1	344	374	337	437	408	319	352	313	390	369	327	321	318	309	360	295	379	286
2	389	446	369	471	381	299	324	309	3006	305	365	354	351	345	372	376	386	342
3	474	512	479	576	437	457	418	391	848	392	396	400	495	379	439	414	457	387
4	461	508	558	576	493	426	388	371	579	432	503	411	426	402	481	391	474	407
5	530	637	539	779	569	574	514	461	648	478	598	495	543	410	570	473	495	523
6	526	630	606	796	501	563	490	479	643	582	568	585	541	488	597	521	604	489
7	597	845	710	957	651	666	620	535	811	688	678	623	682	546	702	570	637	563
8	631	730	711	923	649	682	630	545	856	669	655	616	714	547	666	562	596	548
9	790	837	822	1113	862	776	679	692	994	832	802	739	745	563	803	648	754	596
10	760	849	852	1163	862	758	796	688	950	767	740	764	754	655	771	587	728	627
11	802	908	951	1272	906	915	857	750	1098	939	898	865	861	679	919	741	830	775
12	782	983	998	1362	905	924	848	791	1004	847	886	828	892	687	903	699	839	797
13	885	1029	971	1422	1040	1016	889	931	1747	1072	997	1008	957	766	977	800	861	850
14	886	1008	1069	1483	1090	987	941	870	1227	1019	1055	1007	979	781	1024	829	959	860
15	1074	1308	1221	1688	1202	1177	1076	1008	1386	1141	1117	1087	1113	878	1166	882	1041	928
16	982	1249	1182	1659	1231	1171	995	1033	1432	1295	1121	1084	1065	849	1134	873	1057	935
17	1075	1290	1228	1837	1310	1279	1092	1073	1459	1318	1195	1199	1207	996	1303	936	1082	1009
18	1122	1308	1227	1724	1283	1360	1154	1088	1498	1331	1310	1176	1184	927	1334	966	1168	1076
19	1128	1434	1314	2024	1408	1409	1261	1284	1666	1371	1302	1272	1289	883	1421	1079	1225	1134
20	1216	1447	1336	1973	1391	1326	1269	1134	1659	1384	1376	1284	1231	1030	1379	1040	1205	1135
21	1403	1405	1488	2114	1686	1451	1425	1372	1709	1682	1508	1489	1513	1134	1506	1224	1273	1239
22	1336	1539	1601	2204	1550	1478	1303	1248	3793	1562	1545	1390	1398	1102	1608	1093	1393	1201
23	1361	1563	1502	2465	1660	1616	1471	1284	1831	1683	1559	1458	1591	1229	1546	1184	1376	1364
24	1423	1647	1582	2324	1629	1578	1399	1453	1865	1690	1528	1563	1524	1170	1578	1225	1419	1285
25	1427	1632	1603	2494	1784	1773	1527	1490	1885	1851	1690	1670	1510	1268	1727	1266	1478	1398
26	1581	1675	1738	2532	1778	1746	1521	1614	1895	1801	1598	1589	1702	1231	1714	1273	1522	1495
27	1441	1742	1846	2527	1911	1869	1730	1651	2166	1986	1827	1738	1714	1352	1888	1325	1632	1487
28	1538	1783	1814	2611	2070	1870	1661	1591	2121	1855	1813	1793	1733	1350	1854	1473	1624	1483
29	1711	1873	1914	2830	2131	1911	1764	1671	2186	2008	1932	1755	1844	1432	1877	1432	1726	1584
30	1655	1898	1905	2810	2153	1990	1819	1682	2181	2036	1953	1679	1835	1404	1957	1527	1724	1578
31	1711	1944	1921	2859	2253	1977	1805	1895	2776	2115	2022	1947	2017	1436	2046	1485	1774	1681
32	1724	2014	1995	2917	2237	2119	1884	1814	2373	2234	2049	1901	1879	1404	2009	1608	1750	1709
33	1859	2070	2148	2933	2298	2205	2011	1894	3103	2258	2064	2055	2028	1600	2170	1720	1857	1643
34	1776	2135	2133	3073	2437	2096	1898	1719	2400	2322	2025	2051	2018	1538	2170	1714	1892	1748
35	1912	2133	2222	3166	2438	2208	2065	1988	2500	2380	2242	2246	2165	1674	2161	1621	2076	1743
36	1908	2123	2147	3194	2648	2350	1959	1876	2601	2285	2104	2158	2167	1588	2113	1704	2019	1776
37	1929	2302	2322	3229	2650	2446	2147	2140	3105	2548	2254	2229	2280	1727	2392	1771	2022	1817
38	2076	2323	2387	3526	2572	2390	2165	2145	2622	2572	2350	2279	2350	1766	2373	1798	2081	1835
39	2019	2540	2331	3313	2836	2391	2339	2138	2748	2595	2385	2208	2356	1738	2481	1877	2119	1894
40	2116	2466	2456	3391	2778	2473	2237	2207	2673	2509	2423	2281	2207	1719	2385	1780	2147	2024
41	2125	2462	2465	3643	2784	2465	2368	2266	3238	2812	2659	2458	2453	1988	2489	1918	2132	1986
42	2071	2453	2472	3647	3017	2557	2408	2250	2895	2628	2386	2486	2361	1817	2535	1991	2325	2019
43	2191	2552	2592	3700	2894	2697	2416	2373	5532	2835	2592	2486	2480	1905	2620	1882	2376	2042
44	2224	2533	2603	3743	2933	2610	2473	2364	3004	2727	2517	2533	2329	1906	2623	1905	2281	2154
45	2333	2619	2557	3987	3013	2766	2565	2448	3196	2864	2695	2322	2687	1990	2761	1989	2327	2283
46	2279	2844	2699	3952	2992	2764	2468	2336	3056	2895	2693	2664	2465	1977	2754	2027	2305	2218
47	2497	2653	2635	4037	3174	2903	2663	2620	3313	3126	2817	2646	2667	2008	2730	2104	2362	2306
48	2214	2813	2676	4051	3257	2837	2659	2547	3232	3009	2735	2651	2709	1970	2768	2098	2487	2224
49	2376	2839	2827	4228	3332	2903	2770	2621	3273	3249	3008	2878	2750	2053	2826	2036	2484	2305
50	2472	2918	2837	4114	3296	2983	2707	2545	3219	3212	2857	2849	2614	2141	2956	2185	2510	2473
51	2422	2883	2959	4163	3535	3037	2820	2741	3422	3214	2958	2974	2793	2176	3095	2262	2630	2468
52	2514	2915	2942	4093	3210	3069	2861	2683	3482	3307	3004	2777	2820	2178	2980	2261	2485	2377
53	2586	3111	3102	4334	3505	3263	2849	2771	5150	3228	3144	2920	2784	2074	3165	2134	2604	2402
54	2584	2949	3090	4493	3354	3215	2948	2706	3521	3285	3094	2866	2855	2144	3145	2305	2692	2542
55	2679	3056	3060	4644	3650	3263	2964	2920	3682	3455	3338	2990	3037	2341	3063	2393	2814	2565
56	2781	3225	3158	4375	3623	3259	3028	2945	3699	3337	3139	2902	2900	2348	3128	2365	2866	2580
57	2869	3119	3208	4691	3645	3432	3089	2845	3807	3531	3226	3014	3116	2471	3275	2455	2902	2755
58	2678	3040	3121	4507	3838	3273	3121	2921	3701	3411	3163	3027	2988	2511	3195	2456	2859	2686
59	2886	3183	3113	4715	3957	3471	3179	2908	5390	3591	3379	3075	3147	2423	3409	2471	2806	2655
60	2907	3364	3211	4695	3887	3468	3254	3022	3981	3646	3275	3176	2998	2373	3387	2376	3053	2759
61	2807	3286	3395	4909	3863	3513	3158	3145	3866	3793	3578	3296	3186	2661	3455	2485	3057	2954
62	2907	3403	3446	4953	3931	3756	3364	3094	3677	3792	3506	3333	3247	2449	3558	2553	2934	2827
63	2949	3300	3451	4981	4156	3677	3497	3132	4032	3843	3557	3397	3283	2494	3485	2539	3134	2986
64	3014	3364	3505	5007	3955	3643	3331	3091	3892	3835	3721	3389	3283	2676	3555	2396	3036	2838
65	2904	3606	3519	4818	4179	3648	3477	3295	4113	4107	3708	3395	3318	2566	3702	2657	3019	2849
66	2976	3475	3360	5190	4019	3740	3428	3119	4094	3912	3504	3433	3335	2626	3671	2650	3026	2938
67	3130	3518	3577	5247	4315	3867	3475	3383	4282	4118	3687	3432	3382	2539	3718	2580	3186	3068
68	3005	3484	3716	5325	4370	3839	3427	3269	4093	4147	3847	3439	3410	2657	3816	2794	3140	3010
69	3032	3462	3659	5249	4362	3986	3605	3440	4199	4195	3696	3537	3430	2662	3739	2731	3137	3080
70	3002	3545	3766	5504	4333	3914	3574	3442	4310	4157	3862	3495	3507	2628	3805	2714	3339	3014
71	3102	3598	3774	5236	4434	3989	3841	3546	4390	4239	3765	3605	3711	2705	3838	2884	3367	3193
72	3224	3569	3677	5520	4425	4141	3898	3482	4414	4215	3876	3585	3590	2728	3821	2825	3246	3070
73	3266	3719	3823	5620	4526	4079	3752	3663	6518	4446	4019	3650	3536	2835	3918	2785	3451	3170
74	3338	3822	3913	5602	4617	4239	3698	3440	4460	4141	3828	3639	3599	2753	4050	2834	3314	3185
75	3331	3773	3866	5805	4665	4191	3914	3643	4624	4430	3948	3791	3768	2723	4108	2895	3486	3326
76	3132	3789	3982	5588	4606	4001	3821	3533	4490	4355	3948	3748	3568	2769	4202	2929	3357	3241
77	3320	3733	3892	5749	4840	4171	3967	3654	4680	4489	4105	3856	3700	2849	4077	2839	3479	3230
78	3364	3901	4051	5713	4618	4404	3997	3544	4483	4681	4038	3834	3821	2889	4167	2901	3438	3311
79	3409	3950	4020	5890	4929	4133	4151	3730	4802	4591	4075	3864	3908	2889	4377	2891	3509	3534
80	3534	3966	4034	5761	4830	4366	4182	3687	5075	4735	4057	3970	3836	2980	4351	3186	3603	3439
81	3363	3874	4024	5972	4998	4451	4103	3812	4712	4783	4234	3997	3877	2864	4107	2974	3742	3500
82	3504	3979	4252	5895	4751	4574	4175	3782	4608	4733	4204	4038	3753	3135	4150	3018	3580	3463
83	3461	4087	4261	6188	5196	4511	4247	3939	4806	4918	4320	3882	3842	3130	4359	3019	3686	3510
84	3476	4011	4382	6233	4974	4564	4082	3933	4904	4650	4453	4103	3900	3044	4485	2898	3607	3641
85	3451	4127	4119	6019	5232	4526	4343	4029	4735	4799	4446	4099	3950	3126	4526	3192	3725	3592
86	3639	4140	4292	6308	5130	4510	4324	3926	4702	4763	4439	4088	4039	3163	4638	3141	3851	3541
87	3563	4315	4379	6140	5215	4790	4410	4098	4944	4972	4542	4287	4111	3194	4526	3226	3634	3519
88	3562	4189	4304	6356	5219	4719	4422	3987	5176	4921	4589	4256	4103	3087	4516	3274	3816	3724
89	3576	4306	4155	6264	5441	4785	4655	4112	5114	4937	4586	4317	3997	3146	4724	3058	3891	3657
90	3732	4216	4269	6338	5196	4832	4406	4189	5023	5158	4465	4388	4036	3219	4560	3316	3888	3651
91	3545	4234	4519	6487	5248	4860	4475	4210	5127	5107	4531	4288	4185	3196	4694	3276	4037	3555
92	3743	4384	4482	6463	5302	4694	4499	4335	4842	5034	4642	4318	4329	3291	4578	3411	3841	3702
93	3673	4416	4480	6592	5481	4825	4581	4145	5242	5269	4620	4415	4268	3322	4917	3201	3963	4008
94	3869	4346	4562	6721	5450	5011	4595	4067	5121	5113	4672	4471	4165	3307	4724	3187	3838	3922
95	3749	4472	4679	6687	5463	4701	4566	4288	5194	5335	4701	4352	4411	3326	4855	3371	3907	3787
96	3709	4482	4583	6548	5829	4899	4800	4188	5123	5204	4823	4456	4383	3221	4980	3252	3986	3854
97	3993	4557	4759	6712	5801	5039	4471	4515	6229	5292	5082	4407	4490	3395	4963	3415	4010	3905
98	3917	4512	4700	6902	5723	5055	4264	4386	5251	5489	4851	4495	4352	3341	4909	3437	3948	4012
99	3961	4504	4877	6798	5908	5218	4547	4576	6259	5439	4917	4618	4575	3399	4897	3485	4087	3931
100	3887	4504	4758	6842	5876	5120	4661	4557	5321	5356	4673	4595	4459	3570	5012	3443	4050	3923
101	4021	4661	4815	6951	5764	5335	4648	4423	5999	5419	4980	4652	4605	3482	5035	3524	4255	3931
102	4008	4684	4905	7047	5913	5221	4469	4452	5501	5500	4932	4725	4490	3512	5027	3364	4313	4070
103	3960	4527	4920	7107	5895	5399	4657	4715	5718	5517	5038	4615	4611	3527	5056	3666	4226	4205
104	4090	4497	4821	6837	5871	5285	4523	4729	5590	5649	4949	4676	4369	3520	5094	3414	4304	4107
105	4085	4622	4888	7093	6061	5285	4689	4561	5551	5637	5255	4671	4540	3602	5278	3442	4432	4167
106	4081	4707	5028	7066	6198	5428	4752	4639	5369	5414	5030	4649	4435	3536	5136	3602	4295	4321
107	4085	4687	4926	7377	6198	5611	4592	4665	5806	5466	5212	4868	4594	3689	5271	3431	4340	4143
108	4105	4616	5085	7169	5918	5441	4583	4678	5530	5434	5190	4764	4683	3730	5359	3636	4394	4147
109	4007	4838	5072	7222	6191	5540	4853	4795	5802	5585	5197	4938	4602	3756	5330	3757	4414	4152
110	4086	4783	5063	7328	6161	5477	4720	4917	5899	5405	5212	4942	4738	3757	5275	3629	4245	4272
111	4024	4935	5104	7237	6262	5523	4893	4924	5793	5488	5357	4906	4843	3879	5235	3639	4540	4381
112	4188	4879	5209	7410	6299	5746	4979	4815	5827	5680	5345	4935	4705	3667	5325	3618	4448	4396
113	4066	4903	5056	7569	6516	5592	4880	5040	5747	5456	5471	4951	4805	3780	5318	3855	4484	4310
114	4306	5097	5049	7261	6207	5618	4913	4851	5892	5453	5393	4871	4771	3761	5589	3836	4432	4224
115	4307	4935	5114	7564	6472	5646	5093	4938	5797	5618	5405	4954	4898	3733	5548	3760	4546	4487
116	4324	4902	5206	7703	6258	5672	4991	4960	5889	5618	5359	5037	4699	3711	5552	3791	4502	4438
117	4369	4979	5559	7686	6508	5781	5153	4888	6067	5614	5485	5232	4873	3798	5533	3819	4496	4460
118	4404	5087	5504	7486	6537	5932	4985	5015	5870	5527	5394	5046	4969	3883	5500	3854	4434	4398
119	4459	5078	5425	7528	6791	5610	5094	5144	6006	5839	5686	5228	4914	3769	5747	3855	4510	4544
120	4353	5094	5394	7853	6584	6050	5097	5120	6066	5909	5506	5189	4978	3895	5690	3864	4620	4543
121	4474	5229	5374	7800	7063	5839	5335	5277	6150	5895	5817	5120	5078	4037	5862	3863	4833	4575
122	4452	5174	5503	7871	6904	6230	4958	5197	5943	5929	5707	5127	4892	3921	5947	3907	4663	4625
123	4473	5015	5314	7653	6815	5955	5265	5258	6128	5956	5771	5411	4860	3893	5838	3914	4842	4560
124	4450	5118	5520	7906	6785	6136	5278	5152	6030	5785	5735	5245	5056	3885	5711	3829	4733	4644
125	4360	5103	5496	7930	7011	6170	5388	5236	6203	5776	5775	5154	5094	3850	5892	4078	4836	4637
126	4366	5215	5476	8010	6997	6260	5386	5306	7144	5967	5689	5244	5035	4009	5872	3875	4738	4614
127	4498	5348	5712	8084	6985	5975	5330	5240	6239	5879	5784	5384	5133	4006	6107	3893	5009	4592
128	4487	5287	5523	7909	7079	6296	5335	5249	6170	5912	5708	5493	5125	4045	5878	3941	4920	4845
129	4589	5205	5658	8202	7102	6067	5458	5369	6338	6109	5810	5438	5258	4047	5994	4017	4882	4737
130	4586	5280	5723	8108	6975	6509	5428	5382	6394	6083	5695	5405	5054	4092	6016	3865	5036	4782
131	4591	5367	5606	8281	7283	6360	5546	5647	6254	6074	5884	5461	5196	4190	6065	4084	4839	4814
132	4682	5251	5792	8226	7169	6525	5495	5328	6334	6002	5932	5493	5205	4167	6018	4120	4967	4699
133	4721	5347	5725	8696	7512	6280	5621	5551	6345	6130	6053	5429	5336	4235	6234	4203	5032	4810
134	4657	5383	5739	8471	7239	6445	5776	5522	6446	6214	6127	5550	5340	4154	6190	4115	5022	4959
135	4659	5442	5761	8365	7200	6403	5715	5599	6499	6228	6385	5464	5244	4068	6076	3976	5145	4897
136	4751	5343	5888	8497	7134	6173	5540	5484	6349	6065	5898	5567	5248	4186	6198	4049	5184	4921
137	4653	5528	5912	8531	7474	6353	5675	5569	6513	6148	6334	5744	5410	4183	6198	4084	5103	5001
138	4651	5535	6082	8598	7359	6549	5707	5405	6556	6350	6074	5733	5159	4138	6159	4236	5209	4914
139	4734	5384	5975	8265	7477	6467	5828	5636	6792	6281	6276	5762	5551	4325	6354	4264	5156	4878
140	4699	5448	6065	8512	7531	6866	5705	5526	6780	6330	6228	5764	5336	4296	6398	4162	5232	4934
141	4567	5576	5949	8553	7401	6573	5925	5625	6800	6421	6372	5585	5406	4270	6482	4279	5318	5145
142	4756	5406	6082	8626	7576	6637	5930	5814	6688	6363	6286	5820	5471	4330	6313	4109	5064	5110
143	4728	5625	6024	8571	7512	6793	6094	5792	6687	6451	6368	5796	5654	4318	6451	4338	5270	5144
144	4874	5657	6174	8645	7440	6816	5706	5691	6809	6570	6436	5817	5628	4311	6422	4317	5179	5148
145	5037	5667	6219	8881	8014	6665	6160	5875	6672	6653	6538	5801	5701	4526	6354	4332	5440	5230
146	4905	5806	6079	8786	7700	6650	6180	5712	7674	6527	6388	6107	5500	4319	6365	4208	5337	5007
147	4803	5701	6218	8816	7771	6956	5934	6010	6597	6681	6426	5832	5596	4261	6873	4238	5298	5119
148	4877	5861	6172	8891	7732	6701	6021	5676	6825	6515	6631	5834	5408	4283	6489	4388	5455	5317
149	4844	5621	6331	9014	8252	6864	6260	6148	6890	6536	6775	5965	5753	4368	6686	4301	5203	5221
150	4858	5746	6197	8913	7763	6968	6167	5837	6835	6606	6396	5982	5581	4320	6650	4451	5295	5151
151	4971	5907	6414	9015	7959	6993	6297	6032	6957	6840	6523	6052	5635	4368	6638	4610	5358	5318
152	4880	5565	6237	9062	7938	6884	6096	5787	7775	6724	6474	6085	5724	4418	6714	4439	5352	5306
153	5101	5897	6331	9147	7945	7124	6186	6098	7037	6708	6609	5950	5817	4500	6853	4565	5279	5400
154	5180	5702	6469	9047	8041	7061	6161	6041	6982	6651	6843	6162	5791	4404	6681	4415	5442	5460
155	4908	6014	6390	9058	8032	7221	6295	6024	6962	6596	6591	5929	5834	4431	6888	4479	5412	5360
156	5088	5954	6513	9234	8024	7062	6145	6191	7166	7019	6665	6033	5736	4646	6722	4522	5693	5535
157	4893	5817	6570	9028	8323	7053	6341	6180	7136	6618	6593	6020	5842	4493	7055	4428	5458	5387
158	5023	5847	6367	9252	8012	7283	6191	6126	7089	6942	6849	6179	5688	4469	6829	4318	5443	5612
159	5099	5824	6567	9292	8328	7213	6385	6184	7629	6762	6689	6189	5881	4704	7054	4596	5512	5392
160	5138	5837	6379	9368	8500	7253	6461	6060	7188	6915	6780	6094	5904	4712	6932	4415	5636	5413
161	4956	5894	6508	9279	8218	7415	6638	6371	7221	6919	6815	6308	5920	4812	7233	4539	5597	5464
162	5243	5826	6605	9501	8400	7324	6517	6327	7330	6985	6895	6269	5848	4494	7033	4567	5623	5529
163	5103	5985	6578	9585	8589	7350	6516	6332	7304	7091	6896	6445	5972	4531	7345	4571	5631	5522
164	5124	6067	6838	9552	8455	7284	6527	6328	7167	6981	6802	6153	5968	4635	7315	4590	5775	5535
165	5092	5830	6943	9605	8588	7459	6742	6413	7410	7089	6912	6241	6260	4754	7328	4533	5476	5522
166	5395	6173	6672	9420	8427	7790	6462	6442	7266	7017	6770	6568	5792	4663	7148	4530	5710	5768
167	5078	5917	6569	9520	8856	7718	6487	6577	8435	6955	7139	6273	6012	4723	7183	4551	5745	5527
168	5068	5877	6854	9440	8712	7639	6636	6489	7452	6806	7215	6436	5973	4711	7099	4511	5683	5519
169	5289	6058	6984	9837	8566	7610	6928	6665	7553	7048	7118	6588	6183	4793	7417	4740	5738	5671
170	5286	5932	6754	9698	8591	7782	6518	6377	7424	7151	6944	6436	6279	4816	7274	4691	5654	5632
171	5216	6176	6879	9690	8767	7823	6782	6571	7438	7065	7201	6354	6049	4774	7397	4758	5712	5850
172	5325	6217	7075	9791	8963	7812	6702	6347	7363	7055	7129	6567	6171	4940	7268	4623	5706	5637
173	5258	6234	7037	9831	8865	7905	6872	6522	7515	7426	7178	6653	6255	4795	7371	4607	5795	5780
174	5423	6024	7087	10011	8909	7787	6846	6584	7308	7212	7172	6726	6210	4758	7293	4642	5813	5702
175	5448	6240	6956	9939	8852	8053	6911	6573	7648	7367	7357	6545	6302	4890	7511	4835	5916	5735
176	5431	6238	6981	10119	9086	7891	6854	6669	7464	7355	7149	6582	6193	5028	7410	4768	5820	5951
177	5496	6328	7091	10043	9239	8320	7075	6903	7606	7302	7351	6620	6362	4819	7780	4813	5920	6069
178	5370	6450	7051	9857	8986	7999	7051	6885	7582	7278	7326	6481	6228	4945	7732	4547	5974	5967
179	5547	6344	6925	10301	9408	8285	7047	6782	7364	7107	7259	6725	6337	4893	7747	4827	5844	5928
180	5471	6286	7268	10269	9314	8207	6891	6681	7858	7447	7467	6709	6008	4824	7515	4933	5841	5809
181	5547	6238	7041	9917	9222	8259	6607	6640	7787	7501	7588	7067	6538	5094	7784	4952	5827	6036
182	5448	6298	7215	10546	9170	8096	6384	6739	7742	7296	7421	6691	6408	4988	7796	4788	6014	6160
183	5487	6403	7272	10044	9488	8388	6482	6676	7593	7614	7383	6843	6468	5035	7715	4869	5842	6139
184	5544	6442	7229	10429	9231	8135	6609	6921	7547	7397	7527	6847	6228	4911	7701	4885	6107	5985
185	5466	6370	7528	10254	9518	8554	6591	6978	7718	7469	7627	6729	6171	5006	7966	4870	6264	6106
186	5518	6551	7138	10405	9429	8232	6574	7002	7738	7489	7319	6750	6399	4932	7642	4990	6198	6133
187	5391	6482	7339	10223	9233	8458	6448	6931	7715	7548	7554	6896	6573	4966	8008	4983	6017	6155
188	5454	6266	7385	10457	9435	8394	6648	7145	7692	7360	7553	6779	6376	4992	7709	4799	6156	6221
189	5574	6609	7642	10601	9360	8613	6940	7185	7923	7590	7582	6985	6549	5187	7791	4821	6263	6507
190	5597	6418	7343	10638	9628	8838	6886	6951	7869	7586	7726	6968	6589	5102	8073	4993	6154	6369
191	5806	6442	7467	10551	9691	8832	6808	7035	8030	7644	7708	7037	6494	5178	8009	4965	6058	6448

## Sheet: PAI-2
PAI-1 and uPA
Time (min)	uPA			rPAI2 10nM			rPAI2 1nM
1	0.086	0.085	0.085	0.055	0.063	0.059	0.056	0.061	0.058
2	0.086	0.086	0.084	0.057	0.069	0.058	0.057	0.061	0.056
3	0.091	0.091	0.09	0.056	0.069	0.057	0.057	0.061	0.056
4	0.098	0.098	0.098	0.058	0.071	0.057	0.058	0.062	0.057
5	0.106	0.105	0.106	0.059	0.068	0.058	0.058	0.062	0.058
6	0.113	0.11	0.114	0.059	0.072	0.055	0.059	0.063	0.058
7	0.121	0.119	0.122	0.06	0.073	0.056	0.059	0.064	0.059
8	0.128	0.125	0.129	0.059	0.072	0.056	0.059	0.064	0.059
9	0.136	0.132	0.138	0.06	0.073	0.056	0.059	0.065	0.059
10	0.144	0.139	0.145	0.06	0.073	0.056	0.059	0.065	0.059
11	0.154	0.146	0.154	0.06	0.073	0.057	0.06	0.066	0.06
12	0.165	0.153	0.162	0.061	0.074	0.057	0.06	0.067	0.061
13	0.173	0.162	0.17	0.061	0.074	0.057	0.06	0.066	0.061
14	0.182	0.167	0.178	0.061	0.074	0.057	0.06	0.067	0.062
15	0.189	0.176	0.186	0.061	0.074	0.057	0.06	0.068	0.062
16	0.196	0.183	0.194	0.061	0.074	0.057	0.06	0.068	0.062
17	0.205	0.19	0.203	0.061	0.074	0.058	0.061	0.069	0.062
18	0.213	0.198	0.211	0.062	0.075	0.058	0.061	0.07	0.063
19	0.221	0.204	0.218	0.061	0.074	0.057	0.061	0.07	0.063
20	0.23	0.21	0.227	0.062	0.075	0.058	0.061	0.071	0.063
21	0.238	0.219	0.234	0.062	0.075	0.057	0.061	0.07	0.063
22	0.243	0.224	0.243	0.062	0.076	0.058	0.062	0.071	0.064
23	0.251	0.234	0.251	0.063	0.075	0.058	0.062	0.072	0.065
24	0.256	0.24	0.259	0.062	0.075	0.058	0.062	0.072	0.065
25	0.263	0.248	0.267	0.063	0.076	0.059	0.063	0.073	0.065
26	0.271	0.255	0.274	0.062	0.075	0.058	0.063	0.073	0.065
27	0.278	0.262	0.283	0.063	0.074	0.058	0.062	0.073	0.065
28	0.287	0.268	0.291	0.063	0.076	0.059	0.063	0.074	0.066
29	0.295	0.277	0.299	0.063	0.075	0.058	0.063	0.074	0.066
30	0.303	0.281	0.307	0.063	0.075	0.059	0.063	0.075	0.066
31	0.311	0.291	0.315	0.063	0.075	0.058	0.062	0.075	0.066
32	0.319	0.298	0.324	0.064	0.076	0.059	0.064	0.076	0.067
33	0.327	0.305	0.332	0.063	0.075	0.059	0.063	0.076	0.067
34	0.335	0.312	0.341	0.064	0.075	0.059	0.064	0.077	0.068
35	0.342	0.319	0.348	0.063	0.075	0.058	0.063	0.076	0.067
36	0.351	0.328	0.356	0.064	0.076	0.059	0.064	0.077	0.068
37	0.358	0.335	0.364	0.064	0.076	0.059	0.065	0.078	0.069
38	0.367	0.341	0.373	0.064	0.077	0.059	0.064	0.078	0.069
39	0.374	0.349	0.38	0.064	0.076	0.059	0.064	0.079	0.069
40	0.383	0.356	0.388	0.064	0.075	0.059	0.064	0.078	0.069
41	0.391	0.364	0.396	0.065	0.076	0.059	0.065	0.08	0.07
42	0.398	0.367	0.404	0.064	0.076	0.06	0.065	0.08	0.07
43	0.406	0.378	0.413	0.064	0.076	0.06	0.065	0.08	0.07
44	0.415	0.385	0.42	0.065	0.077	0.06	0.065	0.081	0.071
45	0.423	0.392	0.429	0.065	0.077	0.06	0.065	0.081	0.071
46	0.429	0.399	0.436	0.064	0.076	0.059	0.065	0.081	0.07
47	0.438	0.407	0.445	0.065	0.078	0.06	0.066	0.082	0.071
48	0.445	0.413	0.452	0.065	0.078	0.06	0.065	0.082	0.071
49	0.453	0.419	0.46	0.065	0.077	0.059	0.065	0.082	0.071
50	0.461	0.428	0.469	0.065	0.078	0.06	0.066	0.083	0.072
51	0.468	0.436	0.477	0.065	0.078	0.06	0.065	0.083	0.072
52	0.477	0.442	0.484	0.065	0.078	0.059	0.066	0.084	0.072
53	0.485	0.45	0.493	0.065	0.078	0.06	0.066	0.084	0.072
54	0.493	0.457	0.501	0.066	0.078	0.06	0.066	0.085	0.073
55	0.501	0.464	0.508	0.065	0.078	0.06	0.066	0.085	0.073
56	0.508	0.47	0.517	0.065	0.078	0.06	0.066	0.085	0.074
57	0.516	0.477	0.524	0.065	0.078	0.059	0.066	0.086	0.074
58	0.524	0.485	0.532	0.065	0.079	0.06	0.066	0.086	0.074
59	0.532	0.493	0.54	0.066	0.079	0.06	0.067	0.086	0.074
60	0.54	0.499	0.549	0.065	0.078	0.06	0.067	0.087	0.074
61	0.548	0.508	0.557	0.066	0.079	0.06	0.067	0.087	0.075
62	0.556	0.512	0.565	0.065	0.079	0.06	0.067	0.088	0.075
63	0.564	0.521	0.572	0.066	0.079	0.06	0.067	0.088	0.075
64	0.572	0.525	0.581	0.066	0.079	0.06	0.067	0.089	0.076
65	0.579	0.534	0.588	0.066	0.079	0.061	0.067	0.089	0.076
66	0.587	0.542	0.596	0.066	0.079	0.061	0.068	0.089	0.076
67	0.595	0.55	0.605	0.066	0.079	0.06	0.068	0.09	0.077
68	0.603	0.557	0.613	0.066	0.079	0.06	0.068	0.09	0.077
69	0.611	0.563	0.621	0.067	0.08	0.061	0.069	0.091	0.077
70	0.618	0.568	0.629	0.066	0.079	0.06	0.068	0.091	0.077
71	0.626	0.578	0.637	0.067	0.08	0.061	0.069	0.092	0.078
72	0.634	0.584	0.644	0.067	0.08	0.061	0.068	0.092	0.078
73	0.642	0.593	0.653	0.066	0.08	0.061	0.068	0.092	0.078
74	0.649	0.599	0.66	0.067	0.08	0.061	0.068	0.093	0.078
75	0.658	0.607	0.668	0.067	0.081	0.062	0.069	0.094	0.079
76	0.666	0.612	0.676	0.067	0.08	0.061	0.068	0.094	0.078
77	0.674	0.623	0.684	0.067	0.08	0.061	0.069	0.094	0.078
78	0.681	0.629	0.691	0.067	0.08	0.061	0.068	0.094	0.079
79	0.689	0.633	0.7	0.067	0.081	0.061	0.069	0.094	0.079
80	0.697	0.642	0.707	0.067	0.081	0.061	0.069	0.095	0.079
81	0.704	0.649	0.715	0.067	0.08	0.061	0.069	0.095	0.079
82	0.711	0.657	0.723	0.067	0.081	0.061	0.069	0.096	0.08
83	0.72	0.663	0.732	0.068	0.081	0.062	0.07	0.097	0.081
84	0.727	0.669	0.741	0.068	0.081	0.062	0.07	0.097	0.081
85	0.735	0.677	0.748	0.067	0.081	0.061	0.069	0.097	0.081
86	0.743	0.686	0.753	0.067	0.08	0.061	0.069	0.097	0.081
87	0.751	0.691	0.764	0.067	0.081	0.061	0.07	0.098	0.081
88	0.757	0.699	0.77	0.067	0.081	0.062	0.07	0.098	0.081
89	0.765	0.707	0.779	0.068	0.081	0.062	0.07	0.099	0.082
90	0.772	0.712	0.785	0.068	0.081	0.062	0.07	0.099	0.082
91	0.78	0.719	0.794	0.068	0.081	0.062	0.07	0.1	0.082
92	0.788	0.727	0.801	0.068	0.081	0.062	0.07	0.1	0.082
93	0.796	0.733	0.809	0.068	0.082	0.062	0.07	0.101	0.083
94	0.804	0.742	0.817	0.068	0.081	0.062	0.07	0.1	0.082
95	0.812	0.75	0.826	0.069	0.082	0.063	0.071	0.102	0.084
96	0.818	0.755	0.832	0.068	0.081	0.062	0.07	0.101	0.083
97	0.826	0.763	0.84	0.068	0.081	0.062	0.07	0.102	0.083
98	0.833	0.769	0.847	0.068	0.081	0.062	0.07	0.102	0.083
99	0.842	0.778	0.857	0.069	0.082	0.063	0.072	0.103	0.084
PAI-2 and TMPRSS2
Time (min)	TMPRSS2			rPAI2 10nM			rPAI2 1nM
1	2	3	4	2	3	4	2	3	4
2	71	58	51.5	21	57	83	41	42	58
3	63	79.5	60	95	69	61	75	73	54
4	106.5	90	95.5	95	120	113	76	103	129
5	115.5	122.5	119.5	119	145	148	108	111	138
6	141.5	139.5	156	139	129	135	130	140	126
7	171.5	167	161.5	137	175	193	162	163	186
8	186	210.5	176.5	168	178	200	181	211	195
9	233	248	192	209	233	228	238	209	231
10	245	236	246.5	203	243	266	282	273	215
11	252	277.5	267.5	258	277	294	280	308	280
12	313	271.5	264	304	340	277	323	316	283
13	298	269.5	305	263	346	327	343	350	378
14	335	358	302	388	420	380	363	344	353
15	345	384.5	330.5	322	420	389	409	358	424
16	381.5	363.5	343	361	409	399	377	417	415
17	428.5	401.5	338.5	403	462	433	502	480	523
18	441	444.5	371.5	402	518	552	495	460	510
19	485	462	444	451	526	576	511	529	530
20	519	443.5	434.5	430	611	558	591	560	535
21	560.5	503.5	500	530	588	572	599	586	552
22	541	555	492.5	502	571	578	609	577	623
23	596	587.5	551	523	617	540	632	645	727
24	594.5	575.5	574.5	632	650	630	626	605	659
25	654	583	621	561	660	661	666	652	711
26	670	590.5	625.5	641	766	733	750	667	722
27	591	639	582	576	718	761	717	720	737
28	696.5	667	612	614	746	750	814	781	770
29	731	745	656.5	725	796	811	807	860	752
30	812.5	746	707	735	789	864	808	824	872
31	790.5	779.5	722	707	865	871	834	822	806
32	807	725	710	671	810	848	782	936	748
33	809.5	809.5	759	722	816	840	928	821	842
34	887.5	894.5	786	748	963	1019	948	878	942
35	885	822.5	805.5	833	950	962	875	922	941
36	1006	871.5	877	846	1007	949	1025	923	1061
37	936.5	911.5	959.5	933	1007	1005	1052	1040	1006
38	1018.5	988.5	870.5	842	980	995	980	1056	1085
39	1062.5	970	903	922	1005	1042	953	994	1089
40	963.5	956.5	947.5	959	1037	1070	1012	1083	1059
41	1095.5	999.5	1014	933	1152	1160	1174	1184	1210
42	1119.5	1028.5	1007	1029	1208	1163	1143	1103	1131
43	1184	1071.5	1007.5	1020	1214	1237	1162	1253	1271
44	1178	1156	1106	1102	1220	1209	1164	1255	1242
45	1142.5	1203.5	1125	1097	1214	1303	1320	1359	1270
46	1298.5	1184.5	1144.5	1115	1383	1283	1287	1296	1271
47	1340.5	1268.5	1163	1080	1367	1391	1370	1312	1279
48	1265.5	1235	1174	1121	1399	1345	1397	1325	1293
49	1342.5	1279	1114	1211	1284	1374	1423	1406	1532
50	1399	1322	1198	1181	1337	1335	1476	1367	1467
51	1360.5	1288.5	1267.5	1186	1465	1458	1537	1417	1421
52	1444.5	1330	1263	1260	1478	1509	1394	1412	1522
53	1528	1512	1332.5	1318	1442	1485	1572	1366	1514
54	1496.5	1396	1383.5	1360	1488	1491	1476	1482	1491
55	1481.5	1411	1445.5	1376	1536	1591	1574	1546	1575
56	1543	1431	1265	1299	1515	1534	1553	1414	1588
57	1608	1528	1468	1304	1606	1723	1512	1567	1647
58	1633	1510	1481	1453	1638	1686	1695	1633	1642
59	1661	1591	1525.5	1558	1587	1700	1613	1656	1713
60	1693	1633.5	1506	1454	1701	1736	1839	1678	1735
61	1712.5	1531	1584	1419	1547	1740	1669	1687	1799
62	1829.5	1675.5	1575	1452	1760	1848	1880	1712	1777
63	1835	1736	1584.5	1506	1936	1776	1864	1857	1815
64	1833.5	1788.5	1613	1601	1762	1798	1872	1750	1958
65	1930.5	1811	1681	1666	1850	1850	2078	1936	1842
66	2002.5	1852	1747.5	1652	1899	1918	1963	1809	1917
67	2029	1881	1759	1761	1954	1820	2055	1824	2013
68	1986	1832	1735	1699	1918	1907	1872	1770	1921
69	2021	1971	1792	1862	1883	1903	2079	2070	2036
70	2079	1915	1856.5	1776	2004	2042	2162	1944	2092
71	2195.5	1923	1920	1791	2099	2081	1991	2086	2055
72	2108	1923	1807	1764	1978	2021	1953	1944	2149
73	2220.5	2095	1882.5	1865	2157	2079	2258	2166	2161
74	2219	2089	2058.5	1893	2283	2156	2327	2112	2253
75	2261	2161	1995.5	1861	2188	2236	2306	2087	2201
76	2403.5	2257	2088	1945	2155	2306	2344	2233	2253
77	2398	2157	2082	1984	2230	2401	2250	2197	2336
78	2521.5	2323	2026	2115	2354	2331	2456	2316	2429
79	2328	2216.5	2054.5	1912	2312	2359	2337	2239	2305
80	2394	2283	2114.5	2022	2278	2444	2496	2167	2212
81	2607	2346.5	2304	2048	2415	2533	2396	2365	2585
82	2563	2380	2221.5	2024	2512	2544	2499	2519	2525
83	2658	2387	2305	2141	2388	2423	2512	2486	2489
84	2691.5	2477.5	2386.5	2106	2454	2596	2510	2442	2649
85	2779.5	2602.5	2363	2145	2524	2519	2555	2518	2560
86	2805	2622	2511	2196	2635	2632	2514	2467	2697
87	2893	2624	2450.5	2197	2518	2623	2761	2617	2618
88	3052.5	2683	2462.5	2401	2696	2738	2720	2664	2620
89	2887.5	2768.5	2582	2363	2721	2857	2626	2597	2925
90	2989.5	2723.5	2593	2375	2825	2892	2886	2785	2697
91	2971	2760.5	2606	2495	2698	2817	2884	2618	2867
92	3078.5	2886	2766.5	2332	2802	2850	3006	2778	2825
93	3125.5	2927.5	2715.5	2563	2687	2855	2989	2783	3136
94	3235	2979	2806.5	2469	2850	2811	3057	2816	3076
95	3074	2779.5	2644	2334	2756	2774	2911	2648	2957
96	3280.5	3076	2877	2613	2933	3007	3126	2853	3021
97	3321	3113.5	2846	2540	3013	3022	3040	3004	3149
98	3357	3076	2906	2546	3072	3164	3189	2918	3058
99	3499.5	3095.5	2970.5	2644	3161	3140	3268	3043	3163
	3434	3187.5	3023	2612	3110	3146	3296	3138	3237
PAI-2 and CTSL
Time (min)	CTSL			rPAI2 10nM			rPAI2 1nM
1	1	1	1	1	1	1	1	1	1
2
3	2	3	4	2	3	4	2	3	4
4	1225	1559	1586	900	1067	630	998	1120	1407
5	3739	3844	4034	2606	3170	1843	2573	2573	3886
6	3915	4077	4136	3650	4016	2523	3479	3003	4457
7	4060	4154	4177	3869	4400	2845	3557	3060	4423
8	4143	4080	4179	4156	4687	3364	3790	3189	4608
9	4255	4148	3987	4228	4762	3325	3797	3328	4789
10	4223	4276	4215	4398	4517	3558	3806	3308	4636
11	4142	4330	4168	4492	4630	3792	3725	3344	4682
12	4210	4158	4014	4376	4613	3691	3746	3238	4537
13	4183	4303	3943	4359	4795	3789	3761	3307	4582
14	4085	4097	4126	4641	4728	3939	3834	3389	4627
15	4301	4247	4147	4529	4665	3846	4014	3208	4448
16	4197	4094	4163	4584	4798	3884	3843	3299	4603
17	4264	4207	3944	4682	4771	3871	3782	3370	4579
18	4265	4231	4081	4563	4706	3953	3898	3348	4435
19	4328	4214	4083	4377	4731	3994	4007	3388	4570
20	4188	4275	4156	4735	4793	3915	3928	3390	4571
21	4249	4075	4187	4474	4708	4062	3962	3366	4834
22	4150	4180	4180	4594	4683	4035	3753	3311	4584
23	4344	4192	4032	4647	4897	4213	3821	3314	4463
24	4295	4376	4095	4605	4816	3950	3839	3247	4716
25	4262	4373	4212	4473	4832	3984	3812	3321	4468
26	4334	4251	4095	4660	5002	3947	3814	3337	4693
27	4198	4418	4208	4739	4645	3938	3820	3184	4708
28	4203	4126	4040	4559	4752	3951	3938	3326	4632
29	4119	4376	4163	4571	4865	4067	3913	3354	4561
30	4157	4312	4259	4589	5007	4099	3822	3358	4716
31	4277	4350	4093	4592	4824	4025	4058	3471	4646
32	4307	4250	4163	4454	4806	4073	3839	3298	4467
33	4104	4307	4101	4492	4972	4131	3907	3282	4609
34	4499	4313	4146	4738	4812	3955	3834	3408	4798
35	4208	4327	4237	4625	4746	4063	3909	3454	4709
36	4528	4330	4241	4677	4763	4260	3930	3332	4872
37	4229	4114	4140	4424	4693	4146	3755	3308	4650
38	4409	4293	4174	4731	4799	4053	3876	3249	4665
39	4348	4399	4135	4822	5042	4206	3972	3372	4840
40	4146	4270	4179	4608	4909	4112	3867	3439	4784
41	4331	4298	4211	4822	4846	4047	3942	3413	4504
42	4478	4277	4147	4595	4896	4045	3996	3373	4698
43	4327	4260	4243	4555	4919	3920	4054	3283	4734
44	4392	4342	4185	4560	5046	4246	3903	3299	4712
45	4227	4315	4270	4712	4896	4221	3984	3378	4684
46	4285	4288	4265	4778	4842	4117	3882	3342	4696
47	4410	4425	4179	4640	4926	4124	3849	3412	4771
48	4356	4353	3982	4825	4944	4001	3954	3313	4832
49	4344	4136	4173	4735	5066	4215	3987	3398	4852
50	4441	4298	4139	4625	5055	4177	3820	3407	4725
51	4397	4376	4212	4808	4974	4131	4048	3318	4669
52	4315	4333	4281	4540	4925	4047	3930	3381	4711
53	4207	4443	4284	4786	4832	4188	3947	3438	4769
54	4548	4363	4130	4704	4906	4313	4036	3470	4783
55	4406	4357	4378	4778	4912	4078	3920	3326	4807
56	4370	4255	4416	4788	4855	4239	3958	3425	4664
57	4433	4234	4319	4719	4995	4227	4037	3560	4794
58	4395	4279	4217	4754	4837	4078	3756	3452	4806
59	4439	4432	4202	4637	4942	4057	4011	3325	4825
60	4344	4400	4311	4635	5142	4279	3987	3418	4598
61	4494	4482	4403	4769	4967	4125	3838	3525	4761
62	4533	4325	4281	4743	4942	4218	3981	3445	4853
63	4429	4339	4352	4830	4847	4119	3973	3354	4749
64	4432	4349	4282	4919	5047	4226	4130	3328	4750
65	4453	4359	4377	4759	4938	4169	3966	3423	4747
66	4431	4454	4363	4869	4827	4350	4191	3443	4788
67	4399	4323	4481	4995	4926	4281	4061	3494	4877
68	4297	4351	4257	4840	4731	4142	4020	3531	4773
69	4379	4329	4320	4778	4997	4183	3980	3457	4741
70	4441	4335	4277	4890	4944	4296	4148	3484	4883
71	4421	4425	4502	4941	5288	4209	3958	3450	4875
72	4482	4472	4343	4913	5115	4301	4166	3535	4848
73	4386	4421	4384	4936	5067	4328	4003	3358	4855
74	4547	4449	4338	4849	4977	4264	4112	3587	4910
75	4472	4571	4397	5100	5110	4376	4153	3461	4986
76	4463	4327	4253	5087	5252	4295	4158	3510	4913
77	4492	4397	4293	4903	5150	4420	4122	3523	4984
78	4495	4528	4383	4909	5173	4425	4177	3502	4859
79	4502	4482	4364	4991	5166	4326	4098	3605	4887
80	4602	4521	4383	4956	5253	4380	4297	3440	4920
81	4657	4606	4354	5034	5188	4381	4075	3588	4919
82	4469	4518	4360	4833	5068	4316	4102	3528	4922
83	4498	4391	4361	4994	5071	4280	4336	3616	4845
PAI-2 and CTSB
Time (min)	CTSB			rPAI2 10nM			rPAI2 1nM
1	2	2	2	2	2	2	2	2	2
2
3	2	3	4	2	3	4	2	3	4
4	3151	3356	2706	4378	3436	4138	3285	3822	4714
5	2302	3120	2768	3161	2553	3135	2335	2925	3484
6	2195	3629	3188	2715	2275	2837	2427	2598	3226
7	2528	4114	3662	2358	2218	2495	2635	2604	3428
8	2972	4471	4143	2317	2261	2376	2812	2471	3554
9	3281	4852	4249	2127	1891	2077	2944	2467	3615
10	3991	5270	4517	2006	1848	1909	3083	2381	3988
11	4382	5488	4916	1772	1621	1686	3099	2336	3907
12	4777	5700	5267	1728	1590	1473	3280	2230	4192
13	5168	6037	5636	1672	1474	1557	3129	2310	4060
14	5439	6429	6138	1632	1389	1577	3437	2383	4326
15	5708	6912	6552	1539	1347	1540	3504	2600	4354
16	5559	7400	6764	1506	1333	1563	3332	2412	4515
17	6136	7980	7173	1548	1457	1499	3557	2548	4453
18	6237	8176	7719	1625	1443	1570	3490	2602	4358
19	6754	8208	7893	1620	1421	1486	3568	2601	4801
20	6804	8468	8222	1569	1495	1480	3645	2547	4504
21	7180	8807	8612	1577	1483	1500	3739	2657	4731
22	7362	9230	9171	1584	1382	1542	3710	2641	4841
23	7593	9737	9353	1617	1375	1558	3761	2754	4670
24	7870	10100	9682	1591	1451	1432	3689	2801	4661
25	8309	10354	10115	1616	1406	1427	3783	2798	4855
26	8333	10552	10443	1482	1413	1553	3890	2820	4906
27	8552	11066	10719	1628	1444	1437	3835	2848	4957
28	9029	11373	11008	1676	1447	1582	3765	2784	4818
29	8945	11474	11479	1635	1530	1555	3922	2882	4897
30	9263	11738	11561	1613	1331	1485	3913	2861	4857
31	9609	12274	12103	1611	1521	1537	3874	3084	4920
32	9793	12225	12172	1679	1491	1610	3848	2984	4806
33	10220	12529	12474	1550	1423	1441	3758	3104	4954
34	10376	12678	12931	1631	1462	1566	3989	2991	4752
35	10637	12879	13020	1669	1517	1505	3910	3024	4740
36	10605	13350	13645	1688	1543	1538	4060	3029	4887
37	10840	13469	13726	1567	1552	1527	3881	3013	4893
38	11096	13836	13963	1587	1446	1536	3892	3151	4787
39	11107	14201	14150	1623	1509	1584	4052	3125	4729
40	11439	14193	14375	1673	1544	1596	4034	3126	4900
41	11716	14615	14398	1696	1520	1613	3960	3329	4928
42	11864	14784	14912	1706	1482	1662	4165	3162	4898
43	11976	14877	15014	1611	1450	1526	4050	3398	5040
44	12264	15201	15271	1754	1542	1690	4198	3332	4991
45	12262	15562	15442	1695	1529	1649	4057	3281	5004
46	12342	15394	15398	1645	1408	1586	4009	3309	4764
47	12745	15987	16131	1797	1481	1533	4142	3379	4955
48	13190	16296	16392	1698	1473	1571	4128	3261	5041
49	12989	16258	16465	1750	1543	1635	4285	3303	4968
50	13495	16554	16636	1813	1609	1556	4262	3401	4860
51	13384	16378	16816	1701	1579	1563	4053	3447	5183
52	13410	16928	16852	1652	1370	1656	4154	3305	5082
53	13699	16959	17187	1630	1644	1662	4224	3516	5018
54	13735	17216	17218	1700	1543	1652	4248	3457	5027
55	14131	17386	17468	1635	1520	1628	4154	3445	5017
56	14139	17825	17685	1809	1534	1605	4259	3357	5019
57	14042	17915	18149	1724	1488	1624	4332	3623	5142
58	14522	17921	17916	1770	1560	1619	4283	3278	5042
59	14854	18032	18181	1713	1540	1653	4122	3592	5114
60	14788	18437	18721	1764	1562	1690	4313	3525	4967
61	15000	18688	18350	1683	1478	1622	4147	3436	5045
62	15140	18723	18858	1743	1616	1708	4329	3583	5102
63	15240	18911	18861	1710	1569	1602	4280	3561	5146
64	15193	19290	19119	1813	1478	1768	4388	3554	5093
65	15647	19132	19360	1674	1641	1682	4457	3614	5227
66	15657	19156	19304	1739	1587	1616	4501	3658	5312
67	15890	19401	19487	1753	1536	1851	4472	3690	5258
68	16097	19732	19805	1854	1536	1804	4424	3619	5223
69	16248	20039	20063	1833	1609	1724	4350	3757	5208
70	15864	19838	19972	1779	1602	1710	4441	3723	5183
71	16494	20074	20240	1767	1469	1784	4443	3844	5259
72	16519	20592	20411	1687	1610	1668	4378	3794	5033
73	16495	20343	20683	1761	1573	1732	4297	3879	5260
74	16822	20728	20769	1841	1521	1665	4491	3764	5142
75	17075	21019	20930	1841	1589	1755	4504	3750	5342
76	17008	20678	21108	1749	1538	1775	4478	3786	5227
77	16968	20934	20903	1733	1526	1791	4431	3775	5402
78	17171	21096	21540	1797	1486	1718	4505	3941	5227
79	16860	20744	21568	1760	1526	1732	4353	3987	5304
80	17185	21147	21459	1809	1621	1664	4489	3837	5420
81	17413	21316	21701	2006	1534	1761	4574	3850	5426
82	17244	21256	21567	1756	1554	1730	4594	3961	5324
83	17501	21572	22055	1811	1513	1820	4632	4098	5518
