# Supplementary material for: Host cell and viral protease targets of human SERPINs identified by in silico docking
Source: EMBO J. 2025 Sep 8;44(20):5755–84. doi: 10.1038/s44318-025-00546-6 (PMC12528359; doi:10.1038/s44318-025-00546-6)
Supplement: Supplementary file 5 — Source data Fig. 2 [file 44318_2025_546_MOESM5_ESM.zip]

Archive with 11 entries (10 files):
- Figure 2 resubmission of data/
- Figure 2 resubmission of data/2D.xlsx
- __MACOSX/Figure 2 resubmission of data/._2D.xlsx
- Figure 2 resubmission of data/2A IF.tif
- __MACOSX/Figure 2 resubmission of data/._2A IF.tif
- Figure 2 resubmission of data/2A HE.tif
- __MACOSX/Figure 2 resubmission of data/._2A HE.tif
- Figure 2 resubmission of data/2C.xlsx
- __MACOSX/Figure 2 resubmission of data/._2C.xlsx
- Figure 2 resubmission of data/~$2C.xlsx
- __MACOSX/Figure 2 resubmission of data/._~$2C.xlsx
