# Supplementary material for: Host cell and viral protease targets of human SERPINs identified by in silico docking
Source: EMBO J. 2025 Sep 8;44(20):5755–84. doi: 10.1038/s44318-025-00546-6 (PMC12528359; doi:10.1038/s44318-025-00546-6)
Supplement: Supplementary file 5 — Source data Fig. 2 [file 44318_2025_546_MOESM5_ESM.zip › Figure 2 resubmission of data/2D.xlsx]

## Sheet: Sheet1
	IFN	AdV	ReoV	RhV	SARS2	PIV3	IAV
SERPINA1	0
SERPINE2			1
SERPINA10						1
SERPINA7					1
SERPINF1				1		1
SERPINB6				1		1
SERPINB1			1	1
SERPINC1	1		1			1
SERPINB13				1	1	1
SERPINB11	1		1			1
SERPINA11			1			1	1
SERPINA6			1	1		1
SERPINA4		1	1			1
SERPINI2	1		1		1	1
SERPINB10	1			1		1	1
SERPINB5		1		1		1	1
SERPINF2	1		1	1	1	1
SERPINE1			1	1	1	1	1
SERPIND1		1	1	1	1	1
SERPINB8	1		1	1		1	1
SERPINB4		1	1	1		1	1
SERPINB3		1	1	1		1	1
SERPINB2	1		1	1		1	1
SERPINA9		1	1	1		1	1
SERPING1	1		1	1	1	1	1
SERPINB9	1	1	1	1		1	1
SERPINA12	1	1	1	1		1	1
SERPINA5		1	1	1	1	1	1
IFITM3	1	1	1	1	1	1	1
