# Supplementary material for: Host cell and viral protease targets of human SERPINs identified by in silico docking
Source: EMBO J. 2025 Sep 8;44(20):5755–84. doi: 10.1038/s44318-025-00546-6 (PMC12528359; doi:10.1038/s44318-025-00546-6)
Supplement: Supplementary file 5 — Source data Fig. 2 [file 44318_2025_546_MOESM5_ESM.zip › Figure 2 resubmission of data/2C.xlsx]

## Sheet: Sheet1
	0			24			72			0			24			72			0			24			72			0			24			72			0			24			72			0			24
		Mock	Mock		Mock	Mock		Mock	Mock		Mock	Mock		Mock	Mock		Mock	Mock		Mock	Mock		Mock	Mock		Mock	Mock		Mock	Mock		Mock	Mock		Mock	Mock		Mock	Mock		Mock	Mock		Mock	Mock		Mock	Mock
SERPINA1	1	1	1	1.26328	0.57975	1.32636	0.379175	0.917755	0.855738	1	1	1	0.747373	0.565035	1.5414	0.685245	2.81007	1.33488	1	1	1		2.27398	1.14063		1.0225	0.817308	1	1	1	1.7978	0.863736	1.60111	0.745636	0.445319	0.743216	1	1	1	1.97809	1.18098	2.22057	1.76557	1.4374	1.50569	1	1	1	0.314458
SERPINA4	1	1	1	0.6079	0.474853	0.147538		0.537961	0.177436	1	1	1	2.65376	0.877059			8.21514		1	1	1		2.431	0.251		1.829	0.437	1	1	1	0.670043	28285000000	0.17892		0.956509	0.557012	1	1	1	3.49325	1.69233	1.21631	0.59502	1.25727	1.11816	1	1	1	0.0509534
SERPINA5	1	1	1	2.41662	1.03317	49738000000	2.09022	2.70791	2.6381	1	1	1	5.30936		4.09533	10.3725		3.59554	1	1	1		3.43578	3.26028		3.04365	3.34962	1	1	1	4.2578	2.46075	6.3332		1.97042	4.03958	1	1	1	2.69718		1.52558	3.03132	4.4423	2.75982	1	1	1	0.609199
SERPINA6	1	1	1	3.94644	1.65371	1.92071	0.408427	1.21328	0.264393	1	1	1	2.02418	0.371389	1.65404	5.27127	1.80559	2.92021	1	1	1		1.5908	1.3044		0.2753	0.7913	1	1	1	4.0943	0.937961	5.21817	1.52727	0.125745	1.3549	1	1	1	1.60551	1.38309	1.81851	0.860304	1.16191	1.30792	1	1	1	0.253072
SERPINA7	1	1	1							1	1	1							1	1	1							1	1	1							1	1	1							1	1	1	12.4826
SERPINA9	1	1	1	3.7748	2.19843	4.60316	4.14011	1.4867	0.0971864	1	1	1	5.255		80.1084	10.8483		5.35173	1	1	1		9.03073	8.12015		1.77096	1.35891	1	1	1	4.18137	2.00152	2.61459	2.38217	1.57294		1	1	1	3.36574		3.84787	0.636245		1.18143	1	1	1	0.322627
SERPINA10	1	1	1							1	1	1							1	1	1		1.72595	2.08498		1.62773	2.25593	1	1	1		72808000000			2.57193		1	1	1							1	1	1	0.168435
SERPINA11	1	1	1	0.112862	0.497777	0.609632	0.697479	0.109279	0.520375	1	1	1	1.62997	1.85853	2.01573	1.77454	3.09518	2.70611	1	1	1	11.109	3.435	1.647	17.577	1.158	0.458	1	1	1	44.4139	257.977	283.933	29.4809	205.791	200.881	1	1	1	1.03775	1.53242	1.80273	1.24328	2.53996	1.34612	1	1	1	0.377651
SERPINA12	1	1	1	2.38499	3.42764	0.270615	2.47688	1.25497	3.41139	1	1	1	8.76189	4.58363	2.24929	25.7521	17.1365	10.2182	1	1	1	78105.7	12.7654	0.409796	52784.3	3.09249	0.385175	1	1	1	13.278	15.65	4.12857	1.1836	2.33575	0.684832	1	1	1	4.1325	1.41938	2.5271	1.31396	1.07945	1.3094	1
SERPINB1	1	1	1	8.32912	1.61078	5.94673	0.809937	3.25397	2.28982	1	1	1	0.822987	0.842446	1.27733	0.844922	4.43311	1.04964	1	1	1			1.0669			1.11507	1	1	1		3.2285e-11	0.00402559		1.37165	0.00270877	1	1	1	1.38681	1.58374	1.72447	1.07136	1.26494	1.12833
SERPINB2	1	1	1	3.73918	2.0061	1.67225	2.05925	4.13778	1.66762	1	1	1	0.4446	0.611266	2.76061	0.563018	3.64671	2.10098	1	1	1	3.5254	2.9519	1.5086	3.73649	2.47975	2.02263	1	1	1	3.00692	3.19451	2.39405	4.02836	5.14991	2.48621	1	1	1	2.44168	1.43195	2.03821	1.18517	1.14324	1.3889	1	1	1	0.370644
SERPINB3	1	1	1	2.42894	2.21904	2.64293	1.2038	1.15744	1.09635	1	1	1	1.96428	1.56872	1.46591	1.09703	3.445	1.48716	1	1	1	2.05213	3.23795	1.63369	1.32105	1.65133	0.931194	1	1	1	2.62771	4.08885	2.98492	0.7727	1.25961	1.20459	1	1	1	1.7732	2.00851	2.27259	1.52643	1.95833	1.35677	1	1	1	0.222315
SERPINB4	1	1	1	14.6164	10.6874	10.7313	3.83034	4.06181	2.29122	1	1	1	6.36415	2.3678	1.22177	1.11565	3.18469	2.74182	1	1	1	4.15212	6.87293	2.78588	1.04244	1.39759	0.421226	1	1	1	9.96474	11.4486	8.49238	1.67685	2.06231	1.37152	1	1	1	1.8318	1.75669	3.01142	1.3171	2.51369	1.46964	1	1	1	0.412483
SERPINB5	1	1	1	3.34854	1.93435	1.64775	1.62217	3.91131	1.77583	1	1	1	1.53355	1.23249	1.64964	1.08249	3.29269	1.22768	1	1	1	2.26808	2.92893	1.19982	1.71577	1.84094	0.957974	1	1	1	4.66863	3.54286	2.42447	3.41833	2.1249	2.08301	1	1	1	1.93987	2.0518	2.08869	1.31188	1.66138	1.22844	1	1	1	0.401104
SERPINB6	1	1	1	0.602475	1.10975	0.719162	1.267	1.39193	4.73987	1	1	1	1.20477	1.02932	0.263823	1.51962	0.953977	1.54455	1	1	1	1.4344	1.73197	1.04213	1.51388	1.19401	0.909224	1	1	1	1.00574	1.00317	1.36813	2.47694	1.28417	38.8496	1	1	1	1.45749	1.38879	1.30876	1.02999	0.898014	1.0297	1	1	1	0.326152
SERPINB8	1	1	1	10.3062	12.3417	8.08764	7.13206	11.7531	27.5567	1	1	1	3.08795	2.76743	0.412911	2.68803	1.48608	2.40984	1	1	1	2.36355	3.44685	1.30692	2.3715	2.54258	1.59206	1	1	1	11.8355	12.7121	16.5784	26.5762	11.4472	385.43	1	1	1	1.69674	1.83725	2.31107	1.30741	1.76806	1.20488	1	1	1	0.251648
SERPINB9	1	1	1	24.8709	21.8135	16.5881	4.22497	9.46329	13.9193	1	1	1	2.77163	3.51565	0.335379	1.49105	2.11769	3.72419	1	1	1	5.60821	6.90607	1.77276	4.03415	2.83649	1.03919	1	1	1	27.8868	19.3688	22.2947	26.0784	7.85886	224.351	1	1	1	1.36019	1.80736	3.01162	1.0548	1.69107	1.42704	1	1	1	0.317493
SERPINB10	1	1	1	4.09366	4.78783	5.00034	3.06184	5.94172	16.5157	1	1	1	1.1957	1.83765	0.397583	1.93827	1.37359	2.52055	1	1	1	2.00545	3.14113	1.28357	2.29513	2.08387	1.61934	1	1	1	4.40524	3.33441	5.14777	8.28721	3.41978	97.7634	1	1	1	1.10614	1.3271	1.69703	0.961583	1.04445	1.11488	1	1	1	0.342622
SERPINB11	1	1	1		0.139332	0.480989	1.42513	0.0808476	0.773213	1	1	1	29.2441						1	1	1	0.149758	2.18408	1.01803	0.670692	0.469662	0.13777	1	1	1	0.645332		0.683298	1.22096		14.8083	1	1	1						0.32835	1	1	1	0.606539
SERPINB13	1	1	1	0.532798	2.42966	1.41731	2.23403	1.16834	7.53375	1	1	1		2.5083	0.269816		1.05049	2.26448	1	1	1	1.55372	2.27083	1.36839	1.20428	1.63682	1.21872	1	1	1	1.86139	4.34706	3.91046	1.33491	1.92595	50.0186	1	1	1	1.23405	1.83797	1.76045	1.08222	1.74484	1.22811	1	1	1	0.213947
SERPINC1	1	1	1	0.531			1.405			1			7.902			13.595			1			1.04			1.16			1			1.063			4.494			1			1.073			1.112			1	1	1	0.202343
SERPIND1	1	1	1	1.50571	0.73198	0.224924	2.70648	3.10866	0.807103	1	1	1	15.562	7.98097	8.21893	30.9012	22.8852	24.4026	1	1	1	2.01241	1.78811	1.12938	0.632017	2.33472	0.255998	1	1	1	1.36195	1.5991	0.55568	8.69434	3.74182	33.6882	1	1	1	3.70634	1.96983	2.70201	1.22168	1.85623	1.5059	1	1	1	0.255944
SERPINE1	1	1	1	63.5177	81.7844	63.5314	41.5906	55.1131	170.828	1	1	1	2.26653	1.64388	0.770291	2.66514	1.07456	2.98379	1	1	1	1.44001	4.79438	0.144997	3.3207	1.99392	0.491101	1	1	1	233.701	180.97	240.685	238.236	102.125	3776.36	1	1	1	2.41638	1.52749	1.92119	1.82424	1.20463	1.48241	1	1	1	10.3158
SERPINE2			1	1.473			0.396			1			2.36			6.431			1			1.706			0.86			1			1.707			1.716			1			1			1
SERPINF1	1	1	1	0.310619	1.14693	0.734125	1.23039	0.648494	6.05836	1	1	1	1.14825	1.78712	0.642482	1.49645	1.38776	2.80739	1	1	1	1.06861	1.50491	0.813788	0.757495	1.24976	0.723841	1	1	1	0.519922	0.888356	1.39809	0.960262	0.851816	26.3669	1	1	1	1.8531	1.90461	1.87868	1.06612	1.53139	1.27775	1	1	1	2.06811
SERPINF2	1	1	1	0.148654	0.606127	0.179821	0.935862	1.00351	6.3495	1	1	1	1.7293	0.814482	0.642641	1.83381	1.01048	3.44723	1	1	1	1.53402	2.29788	0.791678	1.2866	1.53475	0.882787	1	1	1	0.658007	0.660524	1.60177	2.60611	1.74351	77.9614	1	1	1	1.61507	1.1743	1.37716	1.65954	1.1529	1.38322	1	1	1	0.149132
SERPING1	1	1	1	13.5516	19.7474	9.57294	46.4284	83.9704	120.396	1	1	1	3.71965	2.07123	1.39873	5.61978	2.89292	9.87463	1	1	1	9.49403	17.7273	1.28844	31.8549	36.4361	5.83129	1	1	1	134.716	114.556	84.4835	492.834	142.755	3034.89	1	1	1	2.14719	1.36305	1.71077	1.62264	1.65859	1.64051	1	1	1	0.381173
SERPINI2	1	1	1	0.295313	0.658222	0.347032	0.385853	0.747045	1.62665	1	1	1	1.32185	0.660176	0.767258	1.84088	0.904666	4.61429	1	1	1	0.968228	0.839446	0.563551	0.760343	0.905943	0.472476	1	1	1	2.15799	0.714312	1.58725	1.91441	0.615081	22.4772	1	1	1	2.18269	0.894511	1.3973	1.11516	0.576207	0.801601	1	1	1	2.62958
IFITM3	1	1	1	121714	4.11942	5.77909	8.41281	209444	9.97589	1	1	1	1.81922	0.588902	4.82531	1.92516	7.71556	7.05606	1	1	1	7.45267	10.3526	2.36403	23.7528	19.1923	4.47362	1	1	1	354780	17.6158	12.4807	447313	17.6921	18.1863	1	1	1	3.70634	2.70201	2.75187	1.22168	1.85623	2.0822	1	1	1	0.745922
	Rhinovirus									Reovirus									Influenza A Virus									Human Parainfluenza 3 Virus									Human Adenovirus 5									SARS CoV 2
[truncated: 17 more columns]
