# Supplementary material for: Host cell and viral protease targets of human SERPINs identified by in silico docking
Source: EMBO J. 2025 Sep 8;44(20):5755–84. doi: 10.1038/s44318-025-00546-6 (PMC12528359; doi:10.1038/s44318-025-00546-6)
Supplement: Supplementary file 6 — Source data Fig. 3 [file 44318_2025_546_MOESM6_ESM.zip]

Archive with 5 entries (4 files):
- Figure 3/
- Figure 3/3B.xlsx
- __MACOSX/Figure 3/._3B.xlsx
- Figure 3/3C.xlsx
- __MACOSX/Figure 3/._3C.xlsx
