# Supplementary material for: Host cell and viral protease targets of human SERPINs identified by in silico docking
Source: EMBO J. 2025 Sep 8;44(20):5755–84. doi: 10.1038/s44318-025-00546-6 (PMC12528359; doi:10.1038/s44318-025-00546-6)
Supplement: Supplementary file 6 — Source data Fig. 3 [file 44318_2025_546_MOESM6_ESM.zip › Figure 3/3B.xlsx]

## Sheet: Sheet1
heatmap_centered:
	SERPINB1	SERPINB2	SERPINB4	SERPINB8	SERPINB9	SERPINB10	SERPINB13	SERPINC1	SERPINE1	SERPING1
TMPRSS1	-31.45	7.45	19.55	18.6	37	-2.2	5.95	44	-4.8	18.95
TMPRSS2	-38.65	12.75	-1.55	11.7	10	12.7	17.85	31.9	-19.4	-12.25
TMPRSS3	46.85	36.85	60.85	81.6	77.7	47.4	24.65	62.1	28.9	27.95
TMPRSS4	54.95	36.75	37.65	31.5	71.5	41.4	26.95	63.4	63.2	50.55
TMPRSS5	21.85	27.25	32.95	35.6	19.8	30.1	29.55	39.3	26	9.95
TMPRSS6	39.55	38.85	6.05	41.3	35.3	63.9	52.35	71.5	38.8	19.05
TMPRSS7	25.25	-2.65	22.35	66.2	25.5	19.1	19.45	29.5	8.7	19.15
TMPRSS9	45.45	45.35	44.95	59.8	25.5	67.5	18.25	60.6	41.9	39.55
TMPRSS10	19.85	25.15	20.35	53.4	10.9	-5.3	5.45	72.7	26.4	43.15
TMPRSS11A	48.25	19.55	54.75	65	60.9	36.1	32.15	79.7	45.6	32.35
TMPRSS11B	22.15	5.15	32.65	52.1	59.7	16	23.55	56.1	12.6	-0.95
TMPRSS11C	37.35	40.65	29.15	50.9	33.9	50	29.45	69.3	45	34.85
TMPRSS11D	36.35	19.15	33.75	71	19.4	36.4	46.95	63.5	20.5	38.45
TMPRSS11E	43.55	46.85	21.35	54.1	56.9	24.9	36.15	75.7	39.6	40.65
TMPRSS11F	10.45	45.55	40.85	71.5	73.3	54.4	27.05	76.8	53.8	27.05
TMPRSS11G	22.35	16.35	31.05	41.1	48.4	3.7	25.15	63.7	21.2	34.95
TMPRSS12	25.85	13.85	12.05	53.2	31.4	20.4	-5.45	21.8	17.2	22.55
TMPRSS13	30.25	4.15	35.75	42.6	36.5	33.4	29.45	-1.6	39.8	-36.35
TMPRSS14	29.75	8.75	28.35	32.9	31.1	15.4	22.15	43.6	4.8	-33.35
TMPRSS15	40.95	40.65	32.05	59.6	30.8	58.9	42.45	69.4	31.5	34.85
Cathepsin A	-56.55	-42.15	-38.35	-6.5	0.2	-5.8	-7.75	28.1	-45.5	-29.25
Cathepsin B	-8.65	-18.05	5.55	23.8	47.1	6.6	-1.85	13.6	-2.9	3.15
Cathepsin C	-25.75	-26.55	-6.65	6	12.3	-24.9	-12.55	20	10.2	-31.55
Cathepsin D	-27.25	-10.35	12.75	-1.1	26.8	1.1	-10.25	15.6	-3.9	-14.45
Cathepsin E	41.95	12.15	31.65	36.7	70.8	26.8	28.45	77.6	-6.8	-8.15
Cathepsin F	-25.25	-6.55	11.95	-1.1	-5.9	-34.7	-43.85	7.7	-27.4	-26.25
Cathepsin G	-5.75	-22.25	-6.35	8.7	-9	5.4	5.75	16.9	-13.6	-4.35
Cathepsin H	-36.75	3.15	-0.25	23.9	23.5	25.4	-3.95	38	11.7	-6.15
Cathepsin K	-1.05	-1.15	5.05	24.7	30.4	2.1	19.65	43.6	-17.1	-20.15
Cathepsin L	3.35	-0.65	-11.95	-2.5	28.1	-27.7	-28.15	46.2	-55.6	-20.55
Cathepsin O	-17.55	1.25	-6.15	39.3	8.3	11.9	-11.75	17.7	-14.5	-2.25
Cathepsin S	-22.05	-2.45	-13.95	26.6	12.2	13.1	1.05	29.9	-7.4	-25.85
Cathepsin V	-15.45	-19.95	0.35	21.8	19.7	-14.7	0.55	21.9	0.3	-3.35
Cathepsin W	-17.25	-3.85	0.25	17	-5.6	-13.1	-28.05	34.5	-0.5	-31.65
Cathepsin Z	-16.15	-26.15	3.55	26.1	28.4	-5.1	-3.85	26.6	-4.7	-19.55
3CLPro	18.05	13.05	13.55	39.6	28.6	5.5	10.25	43.4	8.4	25.35
PLPro	-6.05	-11.65	-4.85	30.3	0.9	14.7	13.85	-5.1	-1.8	-1.95
Ad5 Pro	13.25	-28.75	21.65	45	6.7	14.3	-16.55	42.9	13.5	24.85
FURIN	-15.75	-12.75	7.35	-35	-28.6	-13.2	-39.95	2.4	7	12.35
Elastase	-12.35	5.75	-0.05	3.4	22.4	-29	-6.55	17.4	21.4	-11.05
uPA	31.45	-27.65	-7.15	18.6	2.3	-29.6	-40.55	-8.9	-7	0.35
C1s	-13.65	-0.45	7.45	25.8	9.6	11.5	27.75	27.2	3.6	-2.65
tPA	-4.05	-7.75	-17.35	6	11.4	-40.3	-24.15	-7.5	-5.5	-26.25
Trypsin1	-26.75	-26.95	-38.75	6.8	12.1	-28.6	-65.95	-27.5	-13.6	-30.35
Granzyme A	12.35	1.35	-4.15	24.8	-11.3	15	1.45	5	9.3	11.35
Granzyme B	-43.85	15.45	-0.05	18.1	-13.7	10.9	-37.55	16.5	11.1	12.45
Chymase	4.05	-2.55	0.05	13.9	-29.9	-3.1	3.95	-16.2	-10.1	15.25
C1r	-12.35	0.35	-18.05	13.9	-7.5	-17.6	-15.85	-17.2	0.8	-23.85
Caspase 1	-6.85	-5.35	-14.25	-14.9	-9.5	5.8	-17.65	-8.1	4	-11.25
Plasma Kallikrein	-23.95	-35.45	-23.35	-22.1	17.7	-46.1	-18.25	-59.8	-10.8	-1.15
Thrombin	-21.15	-18.05	-16.25	-18.6	5.9	-11.8	-16.55	5.7	-28.6	-43.25
