# Supplementary material for: Host cell and viral protease targets of human SERPINs identified by in silico docking
Source: EMBO J. 2025 Sep 8;44(20):5755–84. doi: 10.1038/s44318-025-00546-6 (PMC12528359; doi:10.1038/s44318-025-00546-6)
Supplement: Supplementary file 6 — Source data Fig. 3 [file 44318_2025_546_MOESM6_ESM.zip › Figure 3/3C.xlsx]

## Sheet: Cathepsins and contorls
	PAI-1 LoF	PAI-1 WT
uPA		-92.2
trypsin		-116.6
kallikrein		-148.9
TMPRSS2		-104.6
furin		-78.2
Cathepsin L		-140.8
Cathepsin A		-130.7
Cathepsin F		-112.6
Cathepsin K		-102.3
Cathepsin O		-99.7
Cathepsin G		-98.8
Cathepsin S		-92.6
Cathepsin E		-92
Cathepsin Z		-89.9
Cathepsin D		-89.1
Cathepsin B		-88.1
Cathepsin W		-85.7
Cathepsin V		-84.9
Cathepsin C		-75
Cathepsin H		-73.5
	uPA	Cathepsin L	TMPRSS2 active	proTMPRSS2	furin	Cathepsin A	Cathepsin F
PAI-1 LoF	-68.9	-69.3	-51.7	-55.2	-78
PAI-1 WT	-92.2	-140.8	-104.6	-29.7	-78.2	-130.7	-112.6
