# Supplementary material for: Host cell and viral protease targets of human SERPINs identified by in silico docking
Source: EMBO J. 2025 Sep 8;44(20):5755–84. doi: 10.1038/s44318-025-00546-6 (PMC12528359; doi:10.1038/s44318-025-00546-6)
Supplement: Supplementary file 7 — Source data Fig. 4 [file 44318_2025_546_MOESM7_ESM.zip]

Archive with 20 entries (19 files):
- Figure 4/
- __MACOSX/._Figure 4
- Figure 4/.DS_Store
- __MACOSX/Figure 4/._.DS_Store
- Figure 4/Fig 4C Blot.png
- __MACOSX/Figure 4/._Fig 4C Blot.png
- Figure 4/Fig4G Blot New Panel.png
- __MACOSX/Figure 4/._Fig4G Blot New Panel.png
- Figure 4/Fig 4D Blot.png
- __MACOSX/Figure 4/._Fig 4D Blot.png
- Figure 4/4B.xlsx
- __MACOSX/Figure 4/._4B.xlsx
- Figure 4/Fig 4F pH6.5.png
- __MACOSX/Figure 4/._Fig 4F pH6.5.png
- Figure 4/4A.xlsx
- __MACOSX/Figure 4/._4A.xlsx
- Figure 4/Fig 4E Blot 1.png
- __MACOSX/Figure 4/._Fig 4E Blot 1.png
- Figure 4/Fig 4F pH5.5.png
- __MACOSX/Figure 4/._Fig 4F pH5.5.png
