# Supplementary material for: Host cell and viral protease targets of human SERPINs identified by in silico docking
Source: EMBO J. 2025 Sep 8;44(20):5755–84. doi: 10.1038/s44318-025-00546-6 (PMC12528359; doi:10.1038/s44318-025-00546-6)
Supplement: Supplementary file 7 — Source data Fig. 4 [file 44318_2025_546_MOESM7_ESM.zip › Figure 4/4B.xlsx]

## Sheet: Sheet1
uPA	rPAI-2 1 nM	rPAI-2 10 nM	TMPRSS2	rPAI-2 1 nM	rPAI-2 10 nM	Cathepsin L	rPAI-2 1 nM	rPAI-2 10 nM	Cathepsin B	rPAI-2 1 nM	rPAI-2 10 nM
1.02947	0.0174868	0.0130539	1.09126	1.02402	0.848863	1.09948	1.09727	1.50553	0.824263	0.10241	0.0342792
0.941974	0.0554737	0.0148026	1	0.960295	0.976625	1	0.860722	1.39794	1	0.114707	0.0263689
1.05211	0.0361842	0.007725	0.939481	1.01505	1.00032	0.983788	1.16507	1.50553	1.03947	0.10054	0.0345991
uPA			TMPRSS2			CTSL			CTSB
