# Supplementary material for: Host cell and viral protease targets of human SERPINs identified by in silico docking
Source: EMBO J. 2025 Sep 8;44(20):5755–84. doi: 10.1038/s44318-025-00546-6 (PMC12528359; doi:10.1038/s44318-025-00546-6)
Supplement: Supplementary file 7 — Source data Fig. 4 [file 44318_2025_546_MOESM7_ESM.zip › Figure 4/4A.xlsx]

## Sheet: Sheet1
uPA	rPAI-1 0.025	rPAI-1 0.25	TMPRSS2	PAI-1 0.025 nM	rPAI-1 0.25	Cathepsin L	rPAI1 0.25nM	rPAI1 0.5nM	Cathepsin B	rPAI1 0.5nM	rPAI1 2.5nM
1	0.625329	0.0582895	0.998395	0.683891	0.0707941	0.933505	0.532474	0.0150928	0.861768	1.01392	1.12302
1.08553	0.362829	0.138092	1.01689	0.636407	0.0962011	1	0.710309	0.015049	1	0.796051	1.13014
0.875987	0.618092	0.0407237	0.982361	0.639491	0.0839909	1.00335	0.673454	0.013518	1.16802	1.26805	1.1923
uPA			TMPRSS2			CTSL			CTSB
