# Supplementary material for: Host cell and viral protease targets of human SERPINs identified by in silico docking
Source: EMBO J. 2025 Sep 8;44(20):5755–84. doi: 10.1038/s44318-025-00546-6 (PMC12528359; doi:10.1038/s44318-025-00546-6)
Supplement: Supplementary file 8 — Source data Fig. 5 [file 44318_2025_546_MOESM8_ESM.zip]

Archive with 36 entries (33 files):
- Figure 5/
- __MACOSX/._Figure 5
- Figure 5/5G SARS-CoV-2 Spike Blot.png
- __MACOSX/Figure 5/._5G SARS-CoV-2 Spike Blot.png
- Figure 5/.DS_Store
- __MACOSX/Figure 5/._.DS_Store
- Figure 5/5E.xlsx
- __MACOSX/Figure 5/._5E.xlsx
- Figure 5/5D/
- Figure 5/5B/
- Figure 5/5A & 5C.xlsx
- __MACOSX/Figure 5/._5A & 5C.xlsx
- Figure 5/5F & 5G Blot GAPDH.png
- __MACOSX/Figure 5/._5F & 5G Blot GAPDH.png
- Figure 5/5F SARS-CoV-2 Spike Blot.png
- __MACOSX/Figure 5/._5F SARS-CoV-2 Spike Blot.png
- Figure 5/5D/BAI1_antiPAI1.bmp
- __MACOSX/Figure 5/5D/._BAI1_antiPAI1.bmp
- Figure 5/5D/BA1_rPAI.bmp
- __MACOSX/Figure 5/5D/._BA1_rPAI.bmp
- Figure 5/5D/5D README.rtf
- __MACOSX/Figure 5/5D/._5D README.rtf
- Figure 5/5D/BA1_buffer (1).bmp
- __MACOSX/Figure 5/5D/._BA1_buffer (1).bmp
- Figure 5/5D/BAI1_IgG.bmp
- __MACOSX/Figure 5/5D/._BAI1_IgG.bmp
- Figure 5/5B/WA1_IgG.bmp
- __MACOSX/Figure 5/5B/._WA1_IgG.bmp
- Figure 5/5B/5B README.rtf
- __MACOSX/Figure 5/5B/._5B README.rtf
- Figure 5/5B/WA1_buffer.bmp
- __MACOSX/Figure 5/5B/._WA1_buffer.bmp
- Figure 5/5B/WA_rPAI1.bmp
- __MACOSX/Figure 5/5B/._WA_rPAI1.bmp
- Figure 5/5B/WA1_antiPAI.bmp
- __MACOSX/Figure 5/5B/._WA1_antiPAI.bmp
