# Supplementary material for: Host cell and viral protease targets of human SERPINs identified by in silico docking
Source: EMBO J. 2025 Sep 8;44(20):5755–84. doi: 10.1038/s44318-025-00546-6 (PMC12528359; doi:10.1038/s44318-025-00546-6)
Supplement: Supplementary file 8 — Source data Fig. 5 [file 44318_2025_546_MOESM8_ESM.zip › Figure 5/5A & 5C.xlsx]

## Sheet: Sheet1
buffer	rPAI-1 0.6uM Boiled	rPAI-1 0.6uM	anti-PAI-1 1:50	anti-PAI-1 1:100	rabbit IgG	uninfected
53.58	51	2.98	53.06	42.99	42.09	0.05	WA-1	Figure 5A
54.59	54.62	2.3	54.29	46.25	46.58	0.06
52.12	54.45	2.63	53.52	48.38	44.76	0.05
55.87	53.27	2.25	51.15	48.13	43.42	0.04
53.88	52.54	2.05	51.31	45.23	37.52	0.11
52.62	52.56	2.42	48.41	45.21	40.13	0.12
49.3	53.31	0.32	45.26	31.44	40.32	0.2	BA.1	Figure 5C
47.08	51.43	0.33	47.5	39.26	32.17	0.14
33.97	49.2	0.6	53.12	46.78	12.48	0.24
54.14	53.18	0.15	50.62	33.37	36.53	0.18
47.91	53.42	0.21	38.71	42.58	31.03	0.09
45.57	57.75	0.37	10.01	17.94	29.76	0.16
