# Supplementary material for: Host cell and viral protease targets of human SERPINs identified by in silico docking
Source: EMBO J. 2025 Sep 8;44(20):5755–84. doi: 10.1038/s44318-025-00546-6 (PMC12528359; doi:10.1038/s44318-025-00546-6)
Supplement: Supplementary file 9 — Source data Fig. 6 [file 44318_2025_546_MOESM9_ESM.zip]

Archive with 24 entries (23 files):
- Figure 6/
- __MACOSX/._Figure 6
- Figure 6/6I.xlsx
- __MACOSX/Figure 6/._6I.xlsx
- Figure 6/6L GAPDH Blot.png
- __MACOSX/Figure 6/._6L GAPDH Blot.png
- Figure 6/6E.xlsx
- __MACOSX/Figure 6/._6E.xlsx
- Figure 6/6L PAI-2 Blot.png
- __MACOSX/Figure 6/._6L PAI-2 Blot.png
- Figure 6/.DS_Store
- __MACOSX/Figure 6/._.DS_Store
- Figure 6/6H.xlsx
- __MACOSX/Figure 6/._6H.xlsx
- Figure 6/6G Blot.png
- __MACOSX/Figure 6/._6G Blot.png
- Figure 6/6B & 6C.xlsx
- __MACOSX/Figure 6/._6B & 6C.xlsx
- Figure 6/6K.xlsx
- __MACOSX/Figure 6/._6K.xlsx
- Figure 6/6F.xlsx
- __MACOSX/Figure 6/._6F.xlsx
- Figure 6/6J.xlsx
- __MACOSX/Figure 6/._6J.xlsx
