# Supplementary material for: Host cell and viral protease targets of human SERPINs identified by in silico docking
Source: EMBO J. 2025 Sep 8;44(20):5755–84. doi: 10.1038/s44318-025-00546-6 (PMC12528359; doi:10.1038/s44318-025-00546-6)
Supplement: Supplementary file 9 — Source data Fig. 6 [file 44318_2025_546_MOESM9_ESM.zip › Figure 6/6I.xlsx]

## Sheet: Sheet1
Sample	qPCR Ad5						Sample	qPCR Ad5/GAPDH	GAPDH
empty-1	56192.2						empty-1	12.0331	4669.81
empty-2	510260						empty-2	244.336	2088.35
empty-3	4.26831e+06						empty-3	1625.7	2625.52
PAI-2-1	3.69928e+06						PAI-2-1	1744.97	2119.96
PAI-2-2	2.88187e+06						PAI-2-2	1665.55	1730.28
PAI-2-3	2.22392e+06						PAI-2-3	1760.87	1262.96
LOF-1	352023						LOF-1	44.9293	7835.05
LOF-2	327528						LOF-2	44.0873	7429.06
LOF-3	204084						LOF-3	23.0227	8864.45

## Sheet: Specific infectivity calculatio
Copynumbers /mL				TCID50/mL				Specific infectivity
empty	PAI-2	LOF		empty	PAI-2	LOF		empty	PAI-2	LOF
56192215	3699277750	352023437		1008000	40000	10080000		0.0179384	1.08129e-05	0.0286345
510260031	2881871250	327527500		15960000	100800	6360000		0.0312782	3.49773e-05	0.0194182
4268307500	2223915750	204083594		6360000	40000	1008000		0.00149005	1.79863e-05	0.00493915
