# Supplementary material for: Host cell and viral protease targets of human SERPINs identified by in silico docking
Source: EMBO J. 2025 Sep 8;44(20):5755–84. doi: 10.1038/s44318-025-00546-6 (PMC12528359; doi:10.1038/s44318-025-00546-6)
Supplement: Supplementary file 9 — Source data Fig. 6 [file 44318_2025_546_MOESM9_ESM.zip › Figure 6/6E.xlsx]

## Sheet: Sheet1
Sonicated AdV5	rPAI-2 1uL	rPAI-2 5uL	rPAI-2 boiled
17.1	1.005	0.03096	12.37
18.37	2.578	1.938	11.3
13.45	6.189	1.229	8.2
