# Supplementary material for: Host cell and viral protease targets of human SERPINs identified by in silico docking
Source: EMBO J. 2025 Sep 8;44(20):5755–84. doi: 10.1038/s44318-025-00546-6 (PMC12528359; doi:10.1038/s44318-025-00546-6)
Supplement: Supplementary file 9 — Source data Fig. 6 [file 44318_2025_546_MOESM9_ESM.zip › Figure 6/6H.xlsx]

## Sheet: Sheet1
empty	SERPINB2	IRF1
4220000	42200	237000
17900000	10000	47800
14700000	31600	14700
