# Supplementary material for: Host cell and viral protease targets of human SERPINs identified by in silico docking
Source: EMBO J. 2025 Sep 8;44(20):5755–84. doi: 10.1038/s44318-025-00546-6 (PMC12528359; doi:10.1038/s44318-025-00546-6)
Supplement: Supplementary file 9 — Source data Fig. 6 [file 44318_2025_546_MOESM9_ESM.zip › Figure 6/6B & 6C.xlsx]

## Sheet: Sheet1
PI-8	CAP-3	Bomapin	Headpin	ATIII	PAI-1	C1-INH		AVP with All SERPINS		PANEL 6B
45	6.7	14.3	-16.55	42.9	13.5	24.85
uPA	AVP	uPA	AVP				AVP with PAI-2			PANEL 6C
-26.45	-28.75	32.45	15.25
