# Supplementary material for: Host cell and viral protease targets of human SERPINs identified by in silico docking
Source: EMBO J. 2025 Sep 8;44(20):5755–84. doi: 10.1038/s44318-025-00546-6 (PMC12528359; doi:10.1038/s44318-025-00546-6)
Supplement: Supplementary file 9 — Source data Fig. 6 [file 44318_2025_546_MOESM9_ESM.zip › Figure 6/6K.xlsx]

## Sheet: Sheet1
siCtrl	siSERPINB2
4200000	9980000
1100000	62900000
3160000	99800000
5550000	15800000
10000000	62900000
