# Supplementary material for: Host cell and viral protease targets of human SERPINs identified by in silico docking
Source: EMBO J. 2025 Sep 8;44(20):5755–84. doi: 10.1038/s44318-025-00546-6 (PMC12528359; doi:10.1038/s44318-025-00546-6)
Supplement: Supplementary file 9 — Source data Fig. 6 [file 44318_2025_546_MOESM9_ESM.zip › Figure 6/6F.xlsx]

## Sheet: Sheet1
AVP			AVP + pVIc			AVP + DNA			AVP+DNA+rPAI2			AVP+pVIc+DNA			AVP+pVIc+DNA+rPAI2			E-64
0.9222	0.7802	0.519	20.09	21.98	22.09	8.672	8.364	8.876	2.292	2.107	1.216	24.38	25.8	24.01	8.77	8.877	8.878	2.186	1.782	1.871
