# Supplementary material for: Host cell and viral protease targets of human SERPINs identified by in silico docking
Source: EMBO J. 2025 Sep 8;44(20):5755–84. doi: 10.1038/s44318-025-00546-6 (PMC12528359; doi:10.1038/s44318-025-00546-6)
Supplement: Supplementary file 9 — Source data Fig. 6 [file 44318_2025_546_MOESM9_ESM.zip › Figure 6/6J.xlsx]

## Sheet: Sheet1
empty	PAI-2	LOF	E-64	siCtrl	siSERPINB2
16.47	0.08	3.52	3.84	7.23	13.6
30.03	0.04	11.79	7.38		56.78
14.03	0.02		1.32		68.77
10.34	0.01		4.26	17.76	17.03
25.34	0.01		16.32	27.76	43.68
20.73	0.01	23.02	27.96	34.47	53.51
39.92	21.11		5.94	26.84	45.18
21.98	0.26		7.44	7.08	45.66
33.38	5.3	26.76	12.19	15.53	34.87
35.04	0.04	21.81	4.76	16.38	47.57
28.41	0.02	14.47	4.72	41.13	20.73
21.49	11.33	13.72	3.09	20.64	18.42
